# Supplementary material for: Structural and Functional Neuroimaging Findings in Fibromyalgia: A Systematic Review
Source: Eur J Pain. 2026 Jul 12;30(6):e70331. doi: 10.1002/ejp.70331 (PMC13356883; doi:10.1002/ejp.70331)
Supplement: Supplementary file 3 — Data S3: Supplemental digital content. [file EJP-30-0-s001.xlsx]

## Sheet: Morphometry
Author/Year	Study Type	Subjects (FM / HC)	Mean Age (±SD), sex proportion	Diagnose Criteria	Analysis	Scanner	Software / Pipeline	Outcomes	Desfechos Quantitativos (Estrutura ↑/↓)	correçao resumida	Correlation/ Clinical Association
Robinson et al., 2011	cross-sectional	14 / 11	FM: 43.1 ± 6.9 / HC: 42.4 ± 9.8 (all female)	ACR 1990	VBM	3.0 T	BrainVoyager QX 2.1 (Brain Innovation) + MATLAB toolbox	↓ Insula, ↓ rACC, ↓ mACC	↓ Left mid-insula; ↓ Left rostral anterior cingulate cortex; ↓ Left mid anterior cingulate cortex (FM < HC)	No significant correlations between gray-matter volume and pain intensity, depression, or anxiety.	No significant correlations between gray matter volume and pain intensity (VAS), depression, or anxiety (p > 0.05)
Fallon et al., 2013	cross-sectional	16 / 15	FM: 38.5 ± 8.5 / HC: 39.4 ± 8.7 (all female)	ACR 1990	VBM + subcortical shape analysis	3.0 T	FSL (FIRST for segmentation and vertex analysis); SPM8 + VBM8 (whole-brain voxelwise gray-matter comparison)	↓ Brainstem, ↓ Precuneus, ↑ SI	↓ Brainstem (left medulla and basilar pons); ↓ Left precuneus; ↑ Bilateral primary somatosensory cortices (SI)	↓ Brainstem and ↓ total GM associated with higher tenderness (MTPS).	Brainstem volume reduction correlated negatively with Manual Tender Point Scale (MTPS) scores (r = −0.45, p = 0.039); total gray-matter volume correlated negatively with MTPS (r = −0.63, p = 0.009). No significant correlations with depression (BDI) or Fibromyalgia Impact Questionnaire (FIQ) scores were reported
Jensen et al., 2013	cross-sectional	26 / 13	FM: 41.7 ± 8.9 / HC: 41.2 ± 9.1 (all female)	ACR 1990	VBM + SBM	1.5 T	FreeSurfer 5.1 + SPM8 (VBM8 toolbox)	↓ rACC, ↓ lOFC, ↓ STG, ↓ MTG, ↓ SFG, ↓ Fusiform, ↑ SPC	↓ rACC; ↓ lateral orbitofrontal cortex (lOFC); ↓ superior and middle temporal gyri; ↓ superior frontal gyrus; ↓ fusiform gyrus; ↑ right superior parietal cortex.	↓ rACC and ↓ OFC correlated with longer disease duration.	Disease duration negatively correlated with total brain volume (r = −0.43), white-matter volume (r = −0.40), rACC volume (r = −0.54), and right lOFC volume (r = −0.58). No significant correlations with depression (BDI)
Ceko et al., 2013	cross-sectional	28 / 28	FM: 46.1 ± 8.7 / HC: 46.0 ± 8.6 (all female)	ACR 1990	VBM + SBM	3.0 T	SPM8 + VBM8 toolbox (voxelwise GM comparison, age × group interaction model)	↑ Insula, ↑ Putamen, ↑ GP, ↑ VLPFC; ↓ ACC, ↓ MPFC, ↓ DLPFC, ↓ OFC, ↓ PCC (age interaction)	Significant age × group interaction on gray matter volume. Younger FM patients (<50) showed ↑ GM in insula, putamen, globus pallidus, and ventrolateral prefrontal cortex (VLPFC), while older FM patients (>50) exhibited ↓ GM in ACC, MPFC, DLPFC, OFC, and PCC.	In older FM, ↓ PCC and ↓ ACC related to higher pain sensitivity; in younger FM, ↑ Insula and ↑ BG associated with lower catastrophizing.	In older FM, ↓ GM in PCC and ACC correlated with greater pain sensitivity (p < 0.05). In younger FM, ↑ GM in insula and basal ganglia correlated with lower pain ratings and catastrophizing.
Robinson et al., 2015	cross-sectional	14 / 12	FM: 44.1 (NR SD) / HC: 42.2 (NR SD) (all female)	ACR 1990	Volumetry	3.0 T	FreeSurfer v5.1 (automated subcortical segmentation, 55 regions); machine-learning classification with WEKA (logistic regression, SVM, decision tree, etc.)	↓ Amygdala (L), ↓ Cerebellum (L), ↑ Thalamus (bilateral)	Among 55 analyzed regions, significant group differences were found in left amygdala (↓), left cerebellar cortex (↓), and bilateral thalamus (↑) volumes in FM vs HC (p < 0.05). The left amygdala was identified as the single most informative feature for ML classification.	↓ Amygdala volumes associated with higher pain intensity.	Left amygdala volume accounted for ~15% of variance in pain intensity ratings (r² = 0.15), indicating smaller amygdala volume was associated with higher pain
McCrae et al., 2015	cross-sectional	40 / 22	FM: 51.0 ± 13.5 / HC: 43.4 ± 11.3 (all female)	ACR 1990	Volumetry	3.0 T	FreeSurfer v5.1 (automated subcortical segmentation; Bayesian model; bilateral hippocampal ROI volumes extracted; ANCOVA controlling for age, gray matter volume, signal quality, and depression scores)	↓ Hippocampus (bilateral)	↓ left hippocampal volume (F = 4.55, p = 0.037) and ↓ right hippocampal volume (F = 5.89, p = 0.019) in FM vs HC; η²p = 0.075 (left), 0.095 (right)	No significant hippocampal or clinical correlations reported.	No significant correlations between hippocampal volume and pain disability (r = –0.17 left; r = –0.05 right), sleep efficiency (r = 0.05 left; r = 0.17 right), or symptom duration (r ≈ 0.22–0.23, ns)
Kutch et al., 2017	cross-sectional	23 / 49	NR (all female)	ACR 1990	VBM	3.0 T	SPM8 + DARTEL (segmentation, modulation, smoothing 8 mm FWHM, normalization to MNI, correction for total intracranial volume)	↑ SMA, ↑ MCC	FM patients showed ↑ gray matter volume in the right supplementary motor area (SMA) / mid-cingulate cortex (↑) compared to controls (p < 0.05, Bonferroni-corrected). No other regions survived correction.	No significant SMA or MCC correlations found.	Gray matter volume in the SMA/mid-cingulate cluster did not correlate with pain intensity, anxiety, or depression scores, indicating that the structural alteration reflects a trait marker of widespread pain processing rather than symptom severity.
Fayed et al., 2017	cross-sectional	12 / 10	FM: 41.7 ± 7.3 (2M / 10F) / HC: 39.5 ± 8.8 (sex NR)	ACR 1990	VBM	1.5T	SPM8 + VBM8 toolbox (segmentation, DARTEL normalization, modulation, 10 mm FWHM smoothing; voxel-wise FWE p < 0.05, k ≥ 65 voxels)	↑ ITG (bilateral)	FM patients showed ↑ gray matter volume in the right inferior temporal gyrus (BA 20 ↑) and ↑ in the left inferior temporal gyrus (BA 20 ↑) compared with controls (p = 0.03 and p = 0.04, respectively). No significant decreases were observed.	↑ Inferior temporal gyrus volumes associated with higher anxiety and depression scores.	Greater gray matter volume in bilateral inferior temporal gyri correlated positively with anxiety and depression scores (HADS) in FM, indicating that temporal-lobe enlargement may be associated with affective comorbidities.
Pomares et al., 2017	cross-sectional	26 / 25	FM: 61.0 ± 5.4 / HC: 61.0 ± 7.6 (all female)	ACR 2010	VBM	3.0 T	SPM8 + VBM8 toolbox; images normalized to MNI, segmented, modulated, smoothed (7 mm FWHM); age as covariate; cluster-level correction p < 0.05	↓ PCC, ↓ Precuneus, ↓ ACC, ↓ Insula, ↓ MPFC, ↓ MTG, ↓ PreCG, ↓ Fusiform; ↑ Angular, ↑ Cuneus, ↑ PostCG	FM patients showed ↓ gray matter volume in the posterior cingulate cortex (PCC ↓), precuneus (↓), anterior cingulate cortex (ACC ↓), bilateral insula (↓), right medial prefrontal cortex (MPFC ↓), left middle temporal gyrus (MTG ↓), left precentral gyrus (↓), and right fusiform gyrus (↓). Conversely, ↑ gray matter volume was observed in the angular gyrus (↑), cuneus (↑), and right postcentral gyru…	↓ PCC and ↓ ACC correlated with longer disease duration, while ↑ Angular gyrus related to higher pain, anxiety, and catastrophizing.	Reduced GMV in PCC correlated negatively with disease duration (r = −0.33, p = 0.048) and time since diagnosis (r = −0.51, p = 0.004), while reduced ACC volume correlated with disease duration (r = −0.52, p = 0.007). In contrast, increased GMV in the angular gyrus correlated positively with pain intensity (r = 0.35, p = 0.04), anxiety (r = 0.36, p = 0.034), and pain catastrophizing (r = 0.36, p =…
Sundermann et al., 2019	baseline cross-sectional	25 / 21	FM: 52.6 ± 11.1 / HC: 52.2 ± 9.8 (all female)	ACR 2016	VBM	3.0 T	SPM12 + CAT12 toolbox; normalization to MNI space, modulation, smoothing (8 mm FWHM); covariates = age, TIV	↑ PreCG (L), ↓ MTG (L), ↓ Angular/MOG (L)	In the baseline comparison between fibromyalgia patients and healthy controls, no significant global gray matter volume (GMV) differences were observed after FWE correction. However, at an exploratory uncorrected threshold (p < 0.001, k > 30 voxels), fibromyalgia patients showed increased GMV in the left precentral gyrus and reduced GMV in the left middle temporal gyrus and left angular/middle oc…	↓ MTG and ↓ Angular/middle-occipital gyrus linked to higher pain intensity and longer pain duration.	Within the fibromyalgia group, gray matter volume in the left middle temporal gyrus and the left angular/middle occipital gyrus showed negative correlations with both pain intensity (r ≈ –0.38 to –0.40, p < 0.05) and pain duration (r ≈ –0.50 to –0.53, p < 0.01). No significant correlations were found between precentral gyrus GMV and clinical measures. These results indicate that regional GMV redu…
Feraco et al., 2020	cross-sectional	12 / 12	FM: 43.2 (11F / 1M) / HC: 41.3 (11F / 1M)	ACR 1990	SBM + volumetry	3.0 T	FreeSurfer v5.3.0 (Destrieux atlas; automatic parcellation and subcortical segmentation)	↓ ACC, ↓ PCC, ↓ Insula, ↓ IOG	Fibromyalgia patients exhibited decreased cortical thickness (↓) in the left anterior cingulate gyrus, right mid-posterior cingulate gyrus, and right inferior occipital gyrus compared with healthy controls (p < 0.01). No significant differences were observed in inferior frontal or thalamic volumes.	↓ Cingulate and ↓ subcortical GM associated with descending pain-modulation regions, reflecting trait-like structural reorganization.	Within the FM group, reduced cortical thickness and subcortical gray matter volume in the anterior and middle cingulate cortex were associated with regions previously implicated in descending pain modulation. These morphological changes are consistent with structural reorganization of the cingulate network and may reflect chronic pain–related cortical adaptation in fibromyalgia.
León-Llamas et al., 2021	cross-sectional	49 / 43	FM: 54.2 ± 10.1 / HC: 53.4 ± 4.5 (all female)	ACR 2010	Volumetry	3.0 T	FreeSurfer v6.0 (recon-all; hippocampal subfield segmentation following Iglesias et al., 2015)	↓ Hippocampus subfields (bilateral)	FM patients showed ↓ gray-matter volume in most bilateral hippocampal subfields (tail, parasubiculum, presubiculum, subiculum, CA2/3, CA4, GC-DG, molecular layer, and total hippocampal volume) compared to HC (p < 0.05 FDR); right hippocampal fissure showed no significant difference.	↑ CA3 hippocampal subfield volume associated with higher MMSE scores; ↓ hippocampal volume with increasing age.	MMSE scores positively correlated with right CA3 volume; age negatively predicted hippocampal volume; no association with GDS (depression) or pain duration reported.
Kim et al., 2021	cross-sectional	19 / 20	FM: 44.9 ± 8.3 / HC: 45.0 ± 8.4 (all female)	ACR 1990	SBM + subcortical shape analysis	3.0 T	FSL-FIRST (thalamic segmentation and shape deformation), FreeSurfer 5.3 (ICV estimation), SurfStat (cortical thickness and RFT correction), BrainNet Viewer for visualization	↓ Thalamus (posterior), ↓ SFG (L)	FM showed inward deformation (atrophy) of the left posterior thalamus (pulvinar and ventral posterior lateral nuclei) and reduced cortical thickness in the left superior frontal cortex (p < 0.05 RFT). Structural covariance revealed inverse coupling between posterior thalamic shape and left inferior parietal lobule thickness (negative in FM vs. positive in HC).	↑ Superior-frontal cortical thickness correlated with higher pressure-pain thresholds.	Pressure pain threshold (PPT) correlated positively with superior frontal cortical thickness (r = 0.69, p = 0.0012); no significant association with depression (BDI).
Baker AK et al., 2022	cross-sectional	17 / 17	FM: 49.1 ± 9.6 / HC: 48.4 ± 10.3 (all female)	ACR 2011	VBM	3.0 T	SPM12 + DARTEL (normalization to MNI; 8 mm FWHM Gaussian smoothing; absolute masking 0.01; total intracranial volume as covariate	No sig. GMV differences (trend ↓ TTG, ↓ PreCG, ↓ SMG, ↓ OFC)	No significant GMV differences between FM and HC groups (whole-brain two-sample t-test). Clusters (uncorrected p < 0.001, ≥ 45 voxels): non-significant trend ↓ GMV in transverse temporal gyrus (p = 0.057), precentral gyrus (p = 0.245), supramarginal gyrus (p = 0.105), and frontal orbital cortex (p = 0.31).	No neuroimaging–clinical correlations; FM showed higher affective distress, fatigue, and pain.	No neuroimaging correlations reported. Clinical comparison showed higher negative affect (PANAS), POMS-TMD, BDI, PROMIS Fatigue, and pain scores in FM vs HC (p < 0.01).
Tu Y et al., 2022	cross-sectional	20 / 20	FM: 46.4 ± 12.4 / HC: 42.1 ± 12.5 (all female)	ACR 1990 + 2010	SBM	3.0 T	CAT12 toolbox (SPM12, MATLAB R2017a); surface reconstruction with projection-based thickness; smoothing kernels: 15 mm (thickness), 20 mm (LGI, sulcal depth, FD); cluster-level FWE p < 0.05, voxel-level p < 0.001 uncorrected	↓ M1 (R), ↓ rACC (R), ↑ Precuneus (R)	FM vs HC: ↓ cortical thickness in right primary motor cortex (M1); ↓ LGI in right rostral anterior cingulate cortex (rACC); ↑ sulcal depth in right precuneus; no FD differences.	↓ M1 thickness correlated with higher catastrophizing, stronger pain self-perception, and longer disease duration.	n FM: right M1 thickness negatively correlated with pain catastrophizing (r = −0.498, p = 0.030), pain self-perception (r = −0.527, p = 0.020), and disease duration (r = −0.488, p = 0.034); no correlations with depression or anxiety. Controlled analyses indicated cortical metrics differences disappeared when adjusting for affective variables, suggesting affective comorbidity contributes to morpho…
Mosch et al., 2023	cross-sectional	23 / 21	FM: 50.5 ± 9.9 / HC: 46.6 ± 13.1 (all female)	ACR 2016	VBM	3.0 T	SPM12 + CAT12; MNI normalization; FWE < 0.05 and p < 0.001 (uncorrected)	↓ MTG (bilateral), ↓ PHG (L), ↓ dACC (L), ↓ Putamen (R), ↓ Caudate (R), ↓ DLPFC (L); ↑ Cerebellum (bilateral), ↑ Thalamus (L)	↓ GM in bilateral MTG, parahippocampal gyrus, left dACC, right putamen, right caudate, left DLPFC; ↑ GM in bilateral cerebellum and left thalamus.	↓ GM in putamen, pallidum, MCC, and thalamus correlated with higher pain; ↓ GM in insula and rolandic operculum linked to longer disease duration; ↓ GM in putamen associated with higher depression.	Pain severity ↔ ↓ GM in bilateral putamen, pallidum, right MCC, and thalamus; pain duration ↔ ↓ GM in right insula and left rolandic operculum; depressive mood ↔ ↓ GM in left putamen; general activity ↔ ↑ GM in bilateral putamen; heat pain threshold ↔ ↓ GM in MCC, PCC, and cerebellar Crus II (p < 0.05).
Liu et al., 2024	cross-sectional	38 / 61	FM: 39.0 ± 11.7 / HC: 31.4 ± 7.4 (majority female; ratio NR)	ACR 2016	VBM	3.0 T	FSL-VBM (nonlinear registration, TFCE correction, covariates: age, sex, TIV)	↑ Cerebellum (L)	FM patients showed increased gray matter volume in the left posterior cerebellum compared with AS (88 voxels, p = 0.036 TFCE-corrected). No GMV differences between FM and HC.	No GMV–clinical correlations reported.	No GMV–clinical correlations reported.
Oliveira Neto et al., 2024	cross-sectional	33 / 33	FM: 41.7 ± 6.1 / HC: 41.5 ± 6.0 (all female)	ACR 2016	SBM	3.0 T	FreeSurfer v7.1.1 (surface reconstruction, cortical thickness estimation, smoothing FWHM = 10 mm, vertex-wise GLM; cluster-wise correction p < 0.05 FDR)	↑ PreCG, ↑ PostCG, ↑ Parietal (bilateral), ↑ Entorhinal; ↓ Anterior Insula (R)	FM showed ↑ cortical thickness in the right precentral, postcentral, superior and inferior parietal, and entorhinal gyri; and ↓ cortical thickness in the right anterior insula.	↓ Anterior-insula thickness associated with higher alexithymia.	Alexithymia ↔ ↓ cortical thickness in right anterior insula (r = −0.38, p < 0.001); FM ↔ ↑ depression, anxiety, and negative affect, and ↓ positive affect (p < 0.01).
Agoalikum et al., 2025	cross-sectional	20 / 20	FM: 46.4 ± 12.5 / HC: 42.1 ± 12.5 (all female)	ACR 1990 and 2010	SBM	3.0 T	SPM12 + CAT12 toolbox (preprocessing); GIFT toolbox (SBM with Infomax ICA, ICASSO validation)	↑ Thalamus (bilateral), ↓ Putamen, ↓ Pallidum, ↓ Cerebellum (R), ↓ Calcarine, ↓ Amygdala (R), ↓ Insula (bilateral), ↓ Hippocampus (R)	Increased GMV in bilateral thalamus; decreased GMV in bilateral putamen, bilateral pallidum, right cerebellum (lobule VI), right calcarine cortex, right amygdala, bilateral insula, and right hippocampus.	↓ Pallidum volumes correlated with higher catastrophizing subscales (magnification, rumination, helplessness).	GMV in bilateral pallidum negatively correlated with pain catastrophizing, magnification, rumination, and helplessness (p < 0.01). No associations reported for thalamus or cerebellum.
Agoalikum et al., 2025	cross-sectional	20 / 20	FM: 46.4 ± 12.5 / HC: 42.1 ± 12.5 (all female)	ACR 1990 and 2010	VBM	3.0 T	SPM12 + CAT12 toolbox; normalization, modulation, and smoothing (8 mm FWHM); FWE p < 0.05	↑ Thalamus (L), ↓ Amygdala (R)	FM patients showed increased gray matter volume in left thalamus and decreased volume in right amygdala compared to controls.	↑ Thalamic GMV correlated with higher pain, catastrophizing, and rumination.	Increased thalamic GMV was positively correlated with pain intensity (r = 0.46), pain catastrophizing (r = 0.49), and rumination (r = 0.52), suggesting maladaptive thalamic plasticity linked to affective pain processing.
Wu et al., 2025	baseline cross-sectional	75 / 93	FM: 43.3 ± 10.5 (Subtype 1) / 48.4 ± 10.1 (Subtype 2) (all female)	ACR 1990 and 2016	VBM + SBM	3.0 T	CAT12 r1700 + SPM12 (MNI 2 mm, 4 mm FWHM smoothing, FDR p < 0.05); HYDRA machine-learning clustering	Subtype 1: ↑ GMV (pain-related); Subtype 2: no difference	FM patients exhibited two data-driven neuroanatomical subtypes identified by HYDRA clustering. Subtype 1 showed widespread ↑ GMV in pain-related regions, including caudate, putamen, thalamus, hippocampus, amygdala, precuneus, and parahippocampus, whereas Subtype 2 showed no significant morphological differences vs HC.	↓ Caudate volumes correlated with higher perceived stress, whereas ↑ Thalamus and ↑ Amygdala volumes predicted greater pain improvement in Subtype 1 patients.	GMV in bilateral dorsal caudate negatively correlated with perceived stress (Left r = −0.335, p = 0.040; Right r = −0.341, p = 0.036). In Subtype 1, GMV of left rostral temporal thalamus (r = 0.781, p = 0.038) and left lateral amygdala (r = 0.761, p = 0.047) positively correlated with improvement in pain VAS after treatment. Subtype 1 patients (younger, longer disease duration, higher stress) sho…
Kim et al., 2015	cross-sectional	42 / 63	FM: 45.3 ± 11.6 / HC: 42.8 ± 13.7 (36F / 6M; 48F / 15M)	ACR 2010	VBM + structural covariance	3.0 T	SPM8 (VBM8 toolbox) + MATLAB R2010a; segmentation, modulation, normalization, 8 mm FWHM smoothing	↓ Frontal module covariance, ↑ Cerebellar covariance	Decreased gray matter covariance in the frontal module (medial/lateral OFC, postcentral gyrus, temporal and insular cortices) and increased covariance within the cerebellar module in FM compared with HC.	↑ Cerebellar–mPFC and ↑ Temporal GM covariance correlated with higher depression scores, longer disease duration, and higher pain sensitivity.	Greater cerebellar–medial prefrontal and temporal gray matter covariance correlated with higher depression scores (BDI; r = 0.33, p = 0.04) and longer disease duration (r = 0.41, p = 0.02). Connectivity within the frontotemporal submodule was associated with increased evoked pain sensitivity (r = 0.34, p = 0.03).
Harper et al., 2018	cross-sectional	15 / 14	FM: 40.7 (NR SD) (all female)	ACR 1990	VBM	3.0 T	SPM8 + DARTEL normalization, 8 mm FWHM smoothing, small volume correction in PAG	↓ PAG	Decreased gray matter volume in periaqueductal gray (PAG) in FM vs HC.	↓ PAG GMV associated with impaired conditioned pain modulation.	Reduced PAG gray matter volume associated with deficient conditioned pain modulation (CPM) inhibition, suggesting impaired descending pain control mechanisms.
Izuno et al., 2023	Cross-sectional	34 / 25	FM: 41.6 ± 7.4 / HC: 39.5 ± 7.4 (all female)	VBM	3.0 T	↑ WMV R Temporal Pole; ↓ GMV Amygdala (trait anxiety); ↑ WMV Brainstem (depression); ↑ WMV Postcentral (magnification)

## Sheet: Diffusion 1
Author/Year	Study Type	Subjects (FM / HC)	Mean Age (±SD), sex proportion	Diagnose Criteria	Type (DTI, DKI, TBSS, FBA)	Scanner	Analysis (ROI, voxelwise, tract-based)	Software (FSL, MRtrix, etc.)	Structures (FA ↑/↓, MD, RD, AD)	Correlation/ Clinical Association
Ceko et al., 2013	cross-sectional	28 / 28	46.1 ± 8.7 (FM) / 46.0 ± 8.6 (HC); all female	ACR 1990	DTI	3.0 T	TBSS (FSL)	FSL 4.1 (eddy correction, nonlinear registration, skeletonization)	Older FM patients showed ↓ FA and ↑ RD in the posterior corpus callosum near the PCC, suggesting axonal and myelin disruption. Younger FM patients exhibited mild ↑ FA in the anterior internal capsule, consistent with compensatory strengthening.	↓ FA in the callosal–PCC tract correlated with higher pain sensitivity and reduced DMN connectivity (p < 0.05).
Kim DJ et al., 2014	cross-sectional	19 / 18	44.9 ± 8.3 (FM) / 44.7 ± 8.8 (HC); all female	ACR 1991	DTI with TBSS + probabilistic tractography	3.0 T	Whole-brain voxelwise TBSS analysis of FA, RD, AD, MD; tractography of affected region	FSL v4.1 (FMRIB Software Library); BedpostX/ProbtrackX for tractography	↓ FA in the left body of the corpus callosum adjacent to the cingulum and ACC (P < 0.05, corrected). This region showed ↑ RD (t = 3.06, P = 0.004) and a trend for ↓ AD (t = 1.95, P = 0.06), consistent with axonal and/or myelin damage. No changes in MD were found	FA values in the corpus callosum cluster correlated negatively with the sensory pain subscale of the SF-MPQ (r = −0.47, P = 0.04) and with the sensory/affective pain ratio (r = −0.48, P = 0.039), but not with VAS pain, FIQ, or pain duration (P > 0.2). Probabilistic tractography showed the affected region connected bilaterally to the sensorimotor and premotor cortices, implicating abnormal interhe…
Tu Y et al., 2022	cross-sectional	20 / 20	46.4 ± 12.4 (FM); 42.1 ± 12.5 (HC); all female	2010 ACR criteria	DTI – Tract-Based Spatial Statistics (TBSS)	3.0 T	Whole-brain voxelwise analysis (skeleton-based FA/MD/RD/AD maps)	PANDA toolbox (FSL-based pipeline: eddy correction, brain extraction, tensor fitting, TBSS alignment, and voxelwise permutation inference; 5000 iterations, TFCE p < 0.05 FWE-corrected)		FM vs HC: ↑ FA and ↓ MD, RD, AD in extensive WM tracts (corpus callosum, corona radiata, internal capsule, corticospinal tract, thalamic radiation, cerebellar peduncle, sagittal stratum, superior fronto-occipital fasciculus). After adjusting for anxiety/depression, only ↓ AD in internal capsule, corona radiata, and cerebellar peduncle remained significant.	No significant associations between DTI metrics and pain intensity, catastrophizing, or disease duration after controlling for affective symptoms. Authors conclude that psychological distress (anxiety/depression) predominantly explains WM alterations in FM.

## Sheet: Difussion 2
#VALUE!	Study Type	Subjects (FM / HC)	Mean Age (±SD), sex proportion	Diagnose Criteria	Type (DTI-tractography, DSI, FBA)	Aproach (graph theory, ROI-to-ROI)	Scanner	Software	Analysed Regions (whole-brain, pain network)	Outcome	Correlation/ Clinical Association
Fayed et al., 2010	cross-sectional	10 / 10	40.0 ± 6.2 (FM; 8F / 2M) / 37.8 ± 8.7 (HC; 8F / 2M)	ACR 1990	DTI + DWI	ROI-based analysis across 50 predefined pain-related regions	1.5T	GE Functool 3.1.23 (Advantage Workstation 4.3)	Pain-related ROI network	No significant between-group differences in fractional anisotropy (FA) or apparent diffusion coefficient (ADC) across any ROI. The DTI and DWI metrics did not detect measurable microstructural abnormalities in FM compared to HC.	None reported (no significant DTI findings).
Mosch et al., 2023	cross-sectional	22 / 21	50.5 ± 9.9 (FM); 46.6 ± 13.1 (HC); all female	ACR 2016	Diffusion MRI connectometry (FA maps)	Whole-brain correlational tractography (FA vs group) + ROI-wise correlations	3.0 T	DSI Studio + FSL (eddy correction, QSDR reconstruction, FDR < 0.05)	Whole-brain WM tracts (connectometry)	↓ FA in left corticospinal tract, bilateral fornix, superior corticostriatal tracts, thalamic radiation, dentato-rubro-thalamic tracts, medial lemniscus, cerebellar peduncles; ↑ FA in right parolfactory cingulum, bilateral cerebellum, forceps major/minor, tapetum, right IFOF.	Pain severity ↔ ↓ FA in thalamic subnuclei (VPL & pulvinar; r = 0.44–0.62); Pain duration ↔ ↓ FA in left insula & cerebellum (r = –0.53 to –0.64); Heat pain threshold ↔ ↓ FA in bilateral insula, amygdala, right MCC, right putamen; Depression (CES-D) ↔ ↑ FA in left MCC; General activity ↔ ↑ FA in bilateral amygdala (p < 0.05)
Kim et al., 2015	cross-sectional	42 / 63	45.3 ± 11.6 (FM); 42.8 ± 13.7 (HC); 36 F / 6 M (FM); 48 F / 15 M (HC)	ACR 2010	Diffusion Tensor Imaging (probabilistic tractography)	Tract-based ROI-to-ROI (ProbTrackX, FSL)	3.0 T	FSL (BedpostX + ProbTrackX + FNIRT); ROI-based tracking among structural covariance modules	Whole-brain structural covariance-derived network	Reduced white matter fiber counts between frontal and parietal regions, and increased connectivity between cerebellar and temporal/parietal areas in FM compared with HC.	White matter connectivity strength between cerebellum and temporal/parietal regions negatively correlated with pain sensitivity (r ≈ −0.42, p ≈ 0.03), suggesting compensatory reorganization between motor-somatosensory and limbic pathways.
Tu et al., 2023	cross-sectional	20 / 20	46.4 ± 12.4 (FM); 42.1 ± 12.5 (HC); all female	ACR 1990 + 2010 criteria	DTI-tractography (probabilistic)	Graph theory + Network-Based Statistics (NBS)	3.0 T	PANDA + GRETNA + PALM (FSL-based pipeline)	Whole-brain structural network (AAL 90 ROIs)	FM patients showed ↓ clustering coefficient, local efficiency, hierarchy, and synchronization, and ↑ normalized characteristic path length; decreased nodal efficiency in prefrontal cortex, SMA, thalamus, putamen, caudate; NBS revealed reduced subnetwork connectivity linking DLPFC, SMA, M1, insula, thalamus, caudate, and PCC.	No significant correlations between network metrics and clinical scores (pain, anxiety, depression, or catastrophizing).
Aster et al., 2022		43 / 40	FM: 53.5 ± 6.5; HC: 52.6 ± 6.7; all female	ACR 2010 (WPI ≥ 7; SSS ≥ 5)	Diffusion Tensor Imaging (ROI-wise FA analysis)	ROI-based analysis using ICBM-DTI-81 atlas (48 white matter tracts); whole-brain FA comparison + subgroup analysis (PNS vs noPNS)	3.0 T	FSL (topup, eddy, BET, FNIRT, DTIFIT)	Whole-brain white matter integrity	No significant between-group differences in FA or ADC across any ROI. DTI/DWI metrics did not reveal measurable white matter microstructural abnormalities in FM compared with HC.

## Sheet: fMRI Resting-state
Author/Year	Study Type	Subjects (FM / HC)	Mean Age (±SD), sex proportion	Diagnose Criteria	fMRI Type (resting / task)	Paradigm	Scanner	Software / Pipeline	Method (ICA, ReHo, ALFF, seed-based)	Analysis Method	Outcome	Correlation/ Clinical Association
Napadow et al., 2010	Cross-sectional	18 / 18	FM: 38.9 ± 10.8 / HC: 36.1 ± 15.3 (all female)	ACR 1990	Resting-state		3T	FSL (MELODIC, FLIRT, FNIRT, FLAME); dual regression pipeline	Independent Component Analysis (ICA) with dual regression	ICA (dual regression)	Increased intrinsic connectivity within DMN and right executive attention network (rEAN); stronger DMN–insula and rEAN–insula coupling correlated with spontaneous pain intensity (insula, PCC, dlPFC, sgACC, cerebellum, PAG, hippocampus)	Functional connectivity within the DMN and right executive attention network (rEAN) showed positive correlations with spontaneous pain intensity (NRS). sgACC and hippocampal connectivity also correlated with Fibromyalgia Impact Questionnaire (FIQ) scores.
Cifre et al., 2012	Cross-sectional	9 / 11	FM: 52.3 ± 8.9 / HC: 49.0 ± 12.1 (mostly female; FM 8F/1M, HC 9F/11M)	ACR 1990	Resting-state		3.0 T	FSL 4.1.4 (BET, motion correction, smoothing 5 mm, high-pass filtering, affine registration, band-pass 0.006–0.1 Hz)	Partial correlation analysis among 15 predefined pain-network ROIs (bilateral ACC, INS, THA, PAG, mPFC, SI, SII, SMA, basal ganglia, PCC, etc.)	Partial correlation	M patients displayed ↑ connectivity of ACC–INS, ACC–PUT, ACC–CAU, M1–SMA, GP–AMYG, GP–STS, SII–CAU, and mPFC–PCC/CAU, and ↓ connectivity of ACC–AMYG, ACC–PAG, THA–INS, THA–PAG, INS–PUT, PAG–CAU, SII–M1, SII–PCC, and PCC–STS (all p < 0.05). Overall, FM showed both ↑ synchrony in affective–sensorimotor nodes and ↓ coupling in descending pain inhibitory regions, indicating a disrupted balance of exc…	Depression (BDI) scores correlated negatively with PAG connectivity strength to the THA (r = −0.64, p = .003) and ACC (r = −0.60, p = .004), linking impaired descending modulation with affective symptoms; no correlations with pain intensity were found
Jensen et al., 2013	Cross-sectional	26 / 13	FM: 38.0 ± 7 / HC: 34.0 ± 9 (all female)	ACR 1990	Resting-state		1.5 T	DPARSFA + SPM8; ReHo analysis with band-pass filter (0.01–0.08 Hz)	Regional Homogeneity (ReHo)	ReHo	FM patients showed ↓ ReHo in the rACC and medial prefrontal cortex, corresponding to regions with structural atrophy in the same cohort. This overlap indicates combined functional and structural disruption within the descending pain-modulatory network.	Longer disease duration was associated with greater ↓ ReHo in the rACC (r ≈ −0.5). No significant correlation with BDI scores.
Ceko et al., 2013	Cross-sectional	28 / 28	FM: 48.8 ± 7.7 / HC: 48.8 ± 7.7 (all female)	ACR 1990	Resting-state		3.0 T	FSL + DPARSFA; seed-based functional connectivity from PCC and insula	Seed-based (DMN and salience network)	Seed-based	Older FM patients showed ↓ connectivity between PCC–MPFC and PCC–insula, reflecting DMN disruption. Younger FM patients displayed ↑ connectivity between NAc–DLPFC/PMC and ↓ coupling of insula–dACC, suggesting adaptive engagement of reward–modulatory circuits.	In older FM, ↓ PCC connectivity correlated with ↑ pain sensitivity. In younger FM, ↑ insula/NAc connectivity correlated with ↓ catastrophizing (p < 0.05).
Ichesco et al., 2014	Cross-sectional	18 / 18	FM: 35.8 ± 12.0 / HC: 32.3 ± 11.3 (all female)	ACR 1991	Resting-state		3.0 T	SPM5 + FSL + CONN toolbox (seed-based analysis with RETROICOR correction, band-pass 0.01–0.1 Hz, 6 mm smoothing)	Seed-based functional connectivity from insula subregions (anterior, middle, posterior)	Seed-based	Compared with controls, FM patients showed ↑ connectivity between the right mid-insula and posterior cingulate cortex (PCC), ↑ between right posterior insula and left mid/posterior cingulate, and ↑ between right anterior insula and left superior temporal gyrus (STG). Conversely, healthy controls exhibited ↑ connectivity between the left anterior insula and bilateral medial frontal gyrus/ACC, and …	In FM, ↑ right posterior insula–PCC and left mid-insula–midcingulate connectivity correlated with ↓ pressure-pain thresholds (r ≈ −0.50, p < 0.05), indicating greater hyperalgesia. ↑ right anterior insula–STG and mid-insula–precuneus connectivity correlated with ↑ clinical pain intensity (SF-MPQ total and affective subscales, r = 0.5–0.6, p < 0.05). Thus, stronger insula–limbic and insula–parieta…
Flodin et al., 2015	Baseline cross-sectional	14 / 11	FM: 48.4 ± NR / HC: 41.8 ± NR (all female; SD NR)	ACR 1990	Resting-state		3.0 T	SPM12 + CONN toolbox (preprocessing with motion correction, normalization to MNI, 8 mm FWHM smoothing, CompCor denoising, band-pass 0.008–0.09 Hz)	Seed-based ROI-to-ROI connectivity (insula, thalamus, sensorimotor cortex, supramarginal gyrus)	Seed-based	At baseline, FM patients showed ↓ resting-state connectivity between right anterior insula and primary sensorimotor cortex (M1/S1), ↓ connectivity between right supramarginal gyrus (SMG) and S1/M1, and ↓ connectivity between SMG and inferior prefrontal cortex (IFG) compared to HC. These findings indicate hypoconnectivity of salience and sensorimotor integration networks in FM prior to interventio…	Baseline connectivity between right anterior insula–M1/S1 correlated negatively with FIQ scores (r = –0.57, p < 0.05), suggesting that lower insula–sensorimotor coupling was associated with higher symptom severity. No other significant neuroimaging–clinical correlations were reported at baseline.
Kim et al., 2015	Cross-sectional	35 / 14	FM: 44.9 ± 12.0 / HC: 44.2 ± 14.3 (32F/10F)	ACR 2010	Resting-state e Task-based	Rest → painful mechanical pressure over the lower leg (6 min continuous cuff stimulation at ~40/100 NRS intensity)	3.0 T	FSL + AFNI + FreeSurfer (slice timing, RETROICOR, ICA-based motion correction, nonlinear MNI normalization, 6 mm FWHM smoothing, high-pass > 0.006 Hz filtering)	Seed-based correlation analysis (S1 leg ROI)	Seed-based	At rest, FM showed ↓ functional connectivity among bilateral S1 subregions, which correlated negatively with clinical pain intensity (BPI). During sustained pain, FM exhibited ↑ connectivity between contralateral S1 (leg representation) and bilateral anterior insula (aINS). This pain-induced ↑ S1–aINS connectivity contrasted with the ↓ pattern in HC, indicating hyperresponsivity of salience and a…	Pain-induced S1–aINS connectivity (Δ Pain – Rest) positively correlated with clinical pain at scan (r = 0.51), pain catastrophizing (PCS; r = 0.44), and attention to pain (r ≈ 0.40). Greater temporal summation was associated with ↑ S1–aINS connectivity (r = 0.29–0.39) and ↓ cardiovagal modulation (HRV; r = −0.50). No significant correlation was found with depression (BDI). Main Brain Regions (FM …
Truini et al., 2016	Cross-sectional	20 / 15	FM: 28–67 / HC: 26–65 (FM 19F/1M; HC 13F/2M; SD NR)	ACR 1990 and 2010	Resting-state		3.0 T	FSL (motion correction, smoothing = 5 mm FWHM, high-pass filtering; FNIRT nonlinear normalization; MELODIC ICA artifact removal)	Seed-based (bilateral PAG ROI, 3 mm radius, MNI ±4 −28 −6)	Seed-based	Compared to HC, FM patients showed ↑ PAG connectivity with anterior cingulate cortex (ACC), insula, amygdala, and prefrontal cortex, while no increase was observed between PAG and rostral ventral medulla (RVM). This indicates an unbalanced descending pain modulatory system, with hyperconnectivity in cortical affective regions but no enhancement of brainstem inhibitory pathways.	The strength of PAG connectivity with the insula, inferior frontal gyrus, and opercular cortex correlated positively with pain intensity and tender point count, while disease duration was also positively related to PAG–insula and PAG–temporal pole connectivity. Conversely, depression severity (ZSDS score) correlated negatively with PAG–opercular and PAG–superior frontal gyrus connectivity, sugges…
Ichesco et al., 2016	Cross-sectional	16 / 15	FM: 38.5 ± 12.1 / HC: 39.9 ± 13.0 (all female)	ACR 1990	Resting-state		3.0 T	SPM + CONN	Seed-based functional connectivity (bilateral PAG seed, 3 mm radius)	Seed-based	Compared to HC, FM patients showed ↑ resting-state connectivity between PAG and default mode network (DMN) nodes including posterior cingulate cortex, precuneus, and medial prefrontal cortex, as well as ↑ connectivity with amygdala and hippocampus. Conversely, ↓ connectivity was observed between PAG and rostral ventromedial medulla (RVM). This pattern reflects over-engagement of affective–evaluat…	Increased PAG–DMN and PAG–amygdala connectivity correlated positively with pain intensity (VAS) and pain catastrophizing (PCS), while decreased PAG–RVM connectivity correlated with greater pain duration and pain interference scores, suggesting that cortical hyperconnectivity coexists with deficient descending modulation in FM.
Fallon et al., 2016	Cross-sectional	16 / 15	FM: 38.5 ± 8.5 / HC: 39.4 ± 8.7 (all female)	ACR 1990	Resting-state		3.0 T	SPM8 + CONN Toolbox (realignment, slice timing, normalization to MNI, smoothing 8 mm, aCompCor noise correction, band-pass 0.008–0.09 Hz)	Seed-based connectivity using nine DMN ROIs (PCC, precuneus, mPFC, bilateral IPL, vACC, middle frontal and temporal gyri)	Seed-based	Compared with HC, FM patients showed ↓ connectivity between posterior cingulate cortex (PCC) and right parahippocampal gyrus and right inferior temporal gyrus, and ↑ connectivity between PCC–anterior midcingulate cortex (aMCC), right inferior parietal lobule–hippocampal formation, and left middle frontal gyrus–superior parietal lobule. No significant changes were found among DMN nodes themselves …	Increased PCC–aMCC connectivity correlated positively with tenderness (MTPS) (r = 0.43, p = 0.049) and depression (BDI) (r = 0.52, p = 0.019), whereas reduced PCC–parahippocampal connectivity correlated negatively with symptom duration (r = −0.50, p = 0.049), suggesting distinct clinical relevance of affective versus chronicity-related network disruptions
Kutch et al., 2017	Cross-sectional	23 / 49	NR (all female)	ACR 1990	Resting-state		3.0 T	SPM8 + GIFT ICA (20 independent components, ICASSO validation, nuisance regression, 5 mm FWHM smoothing, band-pass 0.008–0.1 Hz)	Independent Component Analysis (ICA) and ROI-to-ROI connectivity	ICA + ROI-to-ROI	FM patients exhibited ↑ functional connectivity between the salience network (insula, ACC) and primary sensorimotor cortex (S1/M1; ↑) compared to controls (p = 0.003). Additionally, FM showed ↑ coupling among insula, frontal, temporal, and limbic cortices, overlapping with regions involved in affective and somatosensory integration.	In FM, increased salience–sensorimotor connectivity was not correlated with pain intensity, anxiety, or depression, supporting its interpretation as a network-level marker of central sensitization rather than a measure of symptom magnitude.
Jarrahi et al., 2017	Cross-sectional	8 / 11	FM: 40.4 ± 9.9 / HC: 43.1 ± 13.7 (all female)	ACR 2011 modified criteria	Resting-state		3.0 T	SPM12 + GIFT ICA 4.0a (realignment, slice-timing, normalization to MNI, 6 mm FWHM smoothing, ICA Infomax 100 iterations, ICASSO validation Iq > 0.9; MANCOVA in GIFT with FDR correction p < 0.05)	Group Independent Component Analysis (ICA) + spectral power analysis (FFT 0–0.24 Hz, 6 bins of 0.04 Hz).	Group ICA	At baseline (pre-CPT), FM patients exhibited ↑ BOLD spectral power in the sensorimotor network (IC 42 ↑), medial prefrontal cortex (IC 17 ↑), salience network (ICs 36 and 46 ↑), subcortical network (IC 22; bilateral amygdala/parahippocampal ↑), and cerebellar network (IC 47 ↑) within the low-frequency band (0–0.08 Hz). Conversely, HC showed ↑ fluctuations at higher frequencies (0.33–0.42 Hz) in t…	Multivariate analysis (MANCOVA) confirmed that the diagnosis of FM significantly influenced BOLD spectral power in salience (IC 32 ↑), subcortical (IC 22 ↑), and cerebellar (IC 47 ↑) networks (p < 0.05, FDR-corrected). Pain ratings during the cold-pressor condition further modulated sensorimotor and prefrontal networks, underscoring altered autonomic-limbic integration in FM
Coulombe et al., 2017	Cross-sectional	23 / 16	FM: 50.6 ± 8.1 / HC: 49.8 ± 11.0 (all female)	ACR 1990	Resting-state		3.0 T	FSL (FEAT, FLIRT, MCFLIRT, FAST) + MATLAB (aCompCor correction, band-pass filter 0.005–0.05 Hz, 4 mm FWHM smoothing)	Seed-based connectivity (PAG as seed; 6 mm sphere at MNI 0, –32, –12)	Spectral power (FFT)	Compared to HC, FM patients showed ↑ PAG connectivity with the lingual gyrus (↑), retrosplenial cortex (↑), posterior cingulate cortex (↑), cuneus (↑), and hippocampus (↑), but ↓ connectivity with premotor cortex (PMC ↓), supplementary motor area (SMA ↓), dorsolateral prefrontal cortex (dlPFC ↓), dorsomedial prefrontal cortex (dmPFC ↓), ventrolateral prefrontal cortex (vlPFC ↓), and angular gyrus…	Decreased PAG–PMC/SMA and PAG–dlPFC connectivity correlated negatively with FIQ total scores (r = –0.63, p < 0.002; r = –0.56, p < 0.006), and decreased PAG–PMC/SMA and PAG–dmPFC connectivity correlated negatively with pain catastrophizing (PCS magnification) (r = –0.56, p < 0.006; r = –0.65, p < 0.001). These results indicate that reduced PAG–frontal coupling is associated with greater clinical …
Jarrahi et al., 2018	Cross-sectional	8 / 11	FM: 40.4 ± 9.9 / HC: 43.1 ± 13.7 (all female)	ACR 2011	Resting-state		3.0 T	SPM12 for preprocessing; GIFT v4.0b (ICA Infomax + ICASSO); FNC toolbox (Medical Image Analysis Lab, UNM)	Group ICA + Functional Network Connectivity (FNC; time-lagged Pearson correlation among ICNs)	Seed-based	At baseline, FM showed altered connectivity between ventral somatosensory (IC26) and sensorimotor (IC44) networks, and between dorsal somatosensory (IC38) and subcortical/brainstem (IC43) networks. After the cold pressor test, FM patients exhibited additional connectivity changes involving central executive (IC30), dorsal attention (IC49 and IC34), and sensorimotor (IC44) networks, while HC displ…	No behavioral correlations reported, but authors interpret findings as evidence of impaired descending pain inhibition and aberrant engagement of subcortical / brainstem networks during conditioned pain modulation
Kaplan CM et al., 2019	Cross-sectional	40 / 46 (validation subset: +11 FM)	FM: 39.0 ± 11.0 / HC: 38.8 ± 12.2 (all female)	ACR 1990	Resting-state		3.0 T	FSL + SPM8 + CONN toolbox; RETROICOR for physiological correction; aCompCor noise regression; low-pass filter (0.008–0.09 Hz)	Graph theoretical analysis — Eigenvector centrality, rich-club coefficient, and hub analysis (264-node Power atlas; Brain Connectivity Toolbox)	Group ICA + FNC	FM patients showed increased eigenvector centrality (↑) in bilateral anterior and mid-insula, primary motor cortex (M1), primary somatosensory cortex (S1), supplementary motor area (SMA), superior temporal gyrus (STG), and posterior cingulate cortex (PCC) compared to HC, indicating altered hub strength and integration in pain- and sensory-related regions. Rich-club membership (highly interconnect…	Clinical pain (VAS) positively correlated with eigenvector centrality in posterior insula (r ≈ 0.42, p = 0.008), M1, S1, and STG. Mediation analysis showed that posterior insula eigenvector centrality mediated the relationship between Glx concentration (MRS) and pain intensity, suggesting that excitatory neurochemistry modulates hub strength and pain perception
Kong et al., 2019	Baseline cross-sectional	21 / 20	FM: 53.1 ± 11.6 (20F/1M) / HC: 52.9 ± 11.1 (19F/1M)	ACR 1990 and 2010	Resting-state		3.0 T	SPM12 + CONN toolbox; realignment, normalization to MNI, 8 mm FWHM smoothing, band-pass 0.008–0.09 Hz, motion + WM/CSF regression, ART outlier detection	Seed-based functional connectivity using bilateral DLPFC seeds (±36, 27, 29; 5 mm radius) to define the cognitive control network (CCN)	Graph theory	t baseline, FM patients showed increased resting-state functional connectivity (↑) between DLPFC and bilateral rACC/MPFC, indicating enhanced coupling between cognitive control and affective–regulatory regions. No regions showed decreased FC in FM vs HC.	No baseline clinical correlations were reported. Post-intervention results (DLPFC–rACC connectivity changes correlated with FIQR improvement) were excluded from this baseline analysis.
Pando-Naude et al., 2019	Cross-sectional	20 / 20	FM: 46.4 ± 12.4 / HC: 42.1 ± 12.5 (all female)	ACR 1990 and 2010	Resting-state (stimulus-induced resting)		3.0 T	CONN Toolbox (SPM/Matlab); preprocessing: realignment, normalization, ART outlier detection, aCompCor denoising, smoothing = 5 mm FWHM; band-pass 0.008–0.09 Hz.	Seed-based correlation analysis (SCA), using 34 pain-related ROIs merged into a “pain matrix” and individual seed analyses.	Seed-based	At baseline, FM patients exhibited increased rs-FC between the pain matrix and precuneus, posterior/anterior cingulate cortex, medial prefrontal cortex, thalamus, globus pallidus, and angular gyrus, and decreased rs-FC with insula and sensorimotor areas compared with HC — indicating disrupted intrinsic coupling of pain-related and default mode network (DMN) regions.	At baseline, higher pain intensity scores in FM were positively correlated with increased rs-FC between the pain matrix and PCC/precuneus (r ≈ 0.41, p < 0.05) and negatively correlated with connectivity between pain matrix–insula and pain matrix–sensorimotor cortex (r ≈ –0.38, p < 0.05), linking greater coupling of affective-default regions and reduced sensorimotor integration to more severe clin…
van Ettinger-Veenstra et al., 2020	Cross-sectional	31 / 28	FM: 39.23 ± 11.4 / HC: 42.6 ± 10.2 (all female)	ACR 2010 criteria	Resting-state		3.0 T	SPM12 + CONN toolbox; preprocessing (realignment, normalization, 6-mm smoothing, CompCor denoising); band-pass filter 0.008–0.09 Hz; seed-to-voxel functional connectivity	Compared with healthy controls, fibromyalgia patients exhibited increased resting-state functional connectivity between the posterior cingulate cortex (PCC) and right dorsolateral prefrontal cortex (DLPFC), as well as between the PCC and anterior cingulate cortex (ACC). These alterations occurred within the default mode network (DMN) and executive control network (ECN). No regions showed decrease…	ROI-to-ROI + Seed-based	Within the FM group, stronger PCC–DLPFC connectivity correlated positively with pain intensity (VAS) (r = 0.45, p = 0.03) and fatigue severity (FSS) (r = 0.48, p = 0.02). Connectivity between PCC and ACC correlated negatively with sleep quality (PSQI) (r = –0.41, p = 0.04). No significant correlations were found with depression or anxiety scores. These results indicate that DMN–prefrontal hyperco…	Stronger rIPS–insula connectivity correlated with higher pain intensity, while increased rIPS–precentral coupling was associated with higher anxiety scores (HADS-A).
Jung et al., 2020	Cross-sectional	38 / 16	FM: 42.1 ± 11.6 / HC: 44.9 ± 16.3 (all female)	ACR 2010 criteria	Resting-state		3.0 T	FSL (MCFLIRT, BET, FNIRT), FreeSurfer (bbregister), ICA-AROMA, RETROICOR, high-pass filter > 0.008 Hz; GLM seed-based connectivity; fALFF computed in MATLAB.	Seed-based functional connectivity (right anterior insula seed) and fALFF (slow-4 band: 0.027–0.073 Hz).	Seed-based + fALFF	Compared with healthy controls, fibromyalgia patients did not show significant whole-brain group differences in resting-state connectivity when corrected for multiple comparisons. However, within the FM group, a consistent pattern of reduced functional connectivity between the right anterior insula and the left putamen emerged. Decreased low-frequency amplitude (fALFF) was also found in these sam…	Within the FM group, weaker anterior insula–left putamen connectivity was negatively correlated with pain interference and fibromyalgia impact scores (FIQ), indicating that lower connectivity was associated with greater pain-related disability. Additionally, reduced fALFF in the anterior insula and putamen correlated with higher depression and pain interference, supporting the view that decreased…
Kong et al., 2021	Baseline cross-sectional	20 / 19	FM: 51.6 ± 11.6 / HC: 52.3 ± 10.4 (mostly female)	ACR 1990 and 2010	Resting-state		3.0 T	CONN v18b + SPM12 + AAL Atlas; motion correction + segmentation + filter 0.008–0.09 Hz	Seed-based connectivity analysis (Medial and Lateral Hypothalamus seeds; 2 mm radius spheres)	Seed-based	At baseline, FM patients showed decreased rsFC between the medial hypothalamus and bilateral amygdala, cerebellum, and right thalamus, and increased rsFC with the bilateral subcallosal cingulate gyrus. For the lateral hypothalamus, FM showed increased connectivity with the right temporal pole and reduced connectivity with the right inferior occipital gyrus / cerebellum relative to controls.	At baseline, FIQR and BDI scores were significantly higher in FM vs HC (p < 0.001). Correlations between connectivity changes and clinical measures were explored only after intervention; thus, no baseline correlations reported as significant.
Larkin et al., 2021	Cross-sectional	70 / 37	NR (all female; 18–75 y; age-matched ± 2 y)	ACR 1990	Resting-state		3.0 T	SPM12 + CONN toolbox (MATLAB 2014a); CompCor correction; FSL RETROICOR; motion correction, smoothing (8 mm FWHM), 0.01–0.1 Hz band-pass filter	Graph theory / community detection (modularity, normalized mutual information (NMI), Phi coefficient, consensus clustering)	Graph theory	ompared with HC, FM patients showed decreased within-group normalized mutual information (NMI), indicating greater variability and reduced stability in functional community organization. Community structure differences were observed across discovery and replication cohorts, with variable node assignments in ~45% of brain regions (notably within DMN, salience, frontoparietal, and sensorimotor netw…	Within FM group, lower NMI (less stable network organization) was associated with higher clinical pain intensity (VAS). Salience–DMN connectivity was negatively correlated with NMI, suggesting that stronger salience–DMN coupling occurs in patients with more disorganized network topology. Node-level differences (Phi analysis) showed that regions within the DMN, insula, medial prefrontal cortex, an…
Kim et al., 2021	Cross-sectional	19 / 20	FM: 44.9 ± 8.3 / HC: 45.0 ± 8.4 (all female)	1990 ACR criteria	Resting-state		3.0 T	FSL + AFNI (preprocessing, motion correction, band-pass filtering, spatial smoothing; GLM; FDR correction); BrainNet Viewer / DPABI for visualization	Seed-based rsFC using posterior thalamus (pulvinar/VPL nuclei) as seed	Seed-based	FM patients showed ↑ rsFC between thalamus–inferior parietal lobule (IPL) and angular gyrus, and ↓ rsFC between thalamus–periaqueductal gray (PAG) and thalamus–rostral anterior cingulate cortex (rACC) (p < 0.05 FDR). These alterations indicate reorganization of thalamocortical pain modulatory and attentional networks.	Electrical pain threshold (EPT) negatively correlated with rsFC of thalamo-IPL, thalamo-precuneus, and thalamo-middle cingulate cortex (MCC) (r ≈ −0.90, p < 0.025 FWE), indicating stronger thalamic–cortical coupling in patients with lower pain thresholds.
Balducci T. et al., 2022	Cross-sectional	33 / 33	FM: 41.7 ± 6.1 / HC: 41.5 ± 6.0 (all female)	ACR 1990 + 2016 ACR criteria	Resting-state		3.0 T	CONN toolbox v18.b (realignment, slice-timing, ART outlier scrubbing, aCompCor denoising, 0.008–0.09 Hz band-pass filtering, MNI normalization, 6 mm smoothing)	aCompCor and seed-based functional connectivity pipeline (CONN standard)	Seed-based	The open dataset provides preprocessed resting-state fMRI data with full quality metrics. Only descriptive connectivity matrices were released, without FM vs. HC statistical comparisons. The main intrinsic networks extracted through ICA correspond to the default-mode (DMN), salience (SN), and central-executive (CEN) networks.	None reported (open resource; clinical scales available for secondary analysis).
Park SH et al., 2022	Cross-sectional (multi-site)	32 / 37	FM: 48.1 ± 7.5 / HC: 45.6 ± 8.9 (Stanford); FM: 34.9 ± 11.7 / HC: 41.1 ± 9.3 (Duke) — all female	ACR 2011	Resting-state		3.0 T	CONN toolbox v20b + SPM12 (MATLAB 2020a); realignment, segmentation, normalization (MNI), 4 mm FWHM smoothing; aCompCor denoising; band-pass filter 0.008–0.09 Hz; motion scrubbing > 0.9 mm; age, site, and pain duration as covariates	ROI-to-ROI seed-based connectivity (right NAcc ↔ bilateral MPFC); extended mesolimbic network analysis (NAcc ↔ putamen, thalamus, ventral pallidum, amygdala, caudate, hippocampus, insula, ACC)	Seed-based	Compared with HC, FM patients exhibited reduced NAcc–MPFC resting-state connectivity (t(64)=−2.91, p=0.005). Expanded analysis showed reduced right NAcc connectivity with left putamen, left thalamus, and left ventral pallidum (p_uncorr < 0.05). No differences for left NAcc–MPFC or bilateral NAcc connectivity.	Within FM, NAcc–MPFC connectivity correlated positively with trait anxiety (STAI-T) (r = 0.49, p = 0.005). No associations with depression, fatigue, or pain intensity/interference (p > 0.05).
Elkana & Beheshti, 2024	Cross-sectional	33 / 33	FM: 41.7 ± 6.1 / HC: 41.5 ± 6.0 (all female)	ACR 2010	Resting-state		3.0 T	CAT12 + SPM12 + BRANT fMRI toolkit; Fisher-z transformation; Yeo-7 network parcellation; ML model (Lasso + LOOCV)	ROI-to-ROI functional connectivity; ReHo/ALFF supplementary (ns)	ROI-to-ROI + ReHo/ALFF	FM patients showed altered resting-state functional connectivity in the default mode network (DMN), somatomotor (SMN), visual (VIS), and dorsal attention network (DAN). The machine-learning model differentiated FM from HC with an AUC of 0.65, and functional connections within DMN–VIS–DAN were most predictive of FM symptom severity.	FC metrics were significantly associated with FM severity (r = 0.45, p = 0.007). Connections in DMN, VIS, and DAN showed the strongest associations (|r| > 0.64, p < 0.0001). Anxiety and depression levels correlated positively with FM severity, consistent with FC alterations.
Liu et al., 2024	Cross-sectional	38 / 61	FM: 39.0 ± 11.7 / HC: 31.4 ± 7.4 (majority female; ratio NR)	ACR 2016	Resting-state		3.0 T	FSL 6.0.7.6 (MELODIC ICA, FIX denoising, dual regression); TFCE correction p < 0.05 FWE	ICA (25 components, 12 canonical networks identified)	ICA	FM patients exhibited reduced functional connectivity between the dorsal default mode network (DDMN) and the left caudate nucleus compared to AS (87 voxels, p = 0.025, TFCE-corrected). No rsFC differences were found between FM and HC.	rsFC between DDMN and left caudate nucleus showed no significant correlations with pain (VAS), fatigue (FSS), widespread pain index (WPI), symptom severity (SSS), sleep quality (PSQI), or anxiety/depression (HADS). Exploratory voxel-wise regression indicated negative correlations between age and within-FPN connectivity (r = –0.70 to –0.76, p < 0.001), suggesting age-related decline in cognitive n…
Elkana & Beheshti, 2025	Cross-sectional	33 / 33	FM: 43 ± NR / HC: 43 ± NR (all female)	ACR 2010	Resting-state		3.0 T	SPM12 + CAT12 (structural); BRANT fMRI Toolkit + MATLAB (functional connectivity, SHAP analysis, Lasso + SVR)	ROI-to-ROI FC matrix (Yeo 7-network atlas, 273×273); machine-learning feature selection (t-test + Lasso regularization)	ROI-to-ROI + ML	FM patients showed altered resting-state FC in the default mode (DMN), somatomotor (SMN), visual (VIS), and dorsal attention networks (DAN). No structural differences were found. Machine-learning classification differentiated FM vs HC with AUC = 0.65. Functional connections within DMN–VIS–DAN were most predictive of FM symptom severity.	FC metrics significantly associated with FM severity (r = 0.45, p = 0.007). Connections in DMN, VIS, and DAN showed strongest associations (|r| > 0.64, p < 0.0001). Anxiety and depression levels correlated positively with symptom severity, consistent with FC alterations
Agoalikum et al., 2025	Cross-sectional	20 / 20	FM: 46.4 ± 12.5 / HC: 42.1 ± 12.5 (all female)	ACR 1990 and 2010	Resting-state		3.0 T	SPM12 + REST toolbox (Granger causality modeling, FWE p < 0.05)	Granger causality analysis (seed = left thalamus, MNI –14, –21, –2, r = 7 mm)	Granger causality	FM patients showed decreased effective connectivity from left thalamus to bilateral caudate, right fusiform gyrus, and right hippocampus, and increased inflow to left thalamus from right inferior occipital cortex, middle frontal gyrus, and inferior parietal cortex, reflecting disrupted thalamocortical control and compensatory top-down recruitment.	Greater thalamic inflow was positively correlated with pain intensity (r = 0.46), pain catastrophizing (r = 0.49), rumination (r = 0.52), and anxiety (r = 0.51) (p < 0.05).
Flodin et al., 2014	Cross-sectional	16 / 22	FM: 48.3 ± NR / HC: 45.7 ± NR (all female; SD NR)	ACR 1990	Resting-state		3.0 T	SPM12, CONN toolbox, FSL MELODIC, DPARSF; seed-based FC (159 pain-related seeds from Neurosynth), ICA (25 components, DMN, EAN, S1/M1), and fALFF analysis	Seed-based connectivity (pain-related seeds) + ICA + fALFF	Seed-based + ICA + fALFF	FM patients exhibited ↓ connectivity between right insula and left S1/M1, between right supramarginal gyrus and right S1/M1, between supramarginal gyrus and left inferior PFC, and between thalamus and premotor cortex; only ↑ connectivity observed between right supramarginal gyrus and left cerebellum. ICA and fALFF analyses revealed no group differences.	Across groups, greater pain sensitivity (lower P50 values) correlated with ↑ connectivity between left insula and dorsal PCC, between thalamus and dorsal mPFC, and between rolandic operculum and parahippocampus. Pain resilience (higher P50) was associated with ↑ connectivity between right inferior orbital cortex and visual areas. Group-by-sensitivity interactions showed opposite connectivity patt…
Harper et al., 2018	Cross-sectional	15 / 14	FM: 40.7 ± 10.2 / HC: 40.7 ± 11.5 (all female)	1990 ACR criteria	Resting-state		3.0 T	FSL + CONN toolbox + SPM8 (MATLAB environment); seed-based FC analysis with PAG as ROI	Seed-based (PAG-centered correlation maps)	Seed-based	FM patients exhibited altered functional connectivity patterns of the PAG compared with HC, including increased PAG–insula and PAG–pgACC coupling associated with greater pain facilitation and loss of descending inhibition.	PAG–insula connectivity correlated positively with pain intensity (r = 0.66, p = 0.014). PAG–pons/RVM connectivity predicted CPM response directionality, showing inhibitory coupling in HC but facilitatory coupling in FM.
Lim et al., 2023	Baseline cross-sectional	12 / 15	FM: 49.3 ± 9.0 / HC: 43.4 ± 8.7 (all female)	ACR 1990	Resting-state		3.0 T	FSL + AFNI; preprocessing included motion correction, nuisance regression, 6 mm FWHM spatial smoothing, band-pass filtering (0.01–0.073 Hz), and MNI normalization	SDBOLD (voxelwise temporal BOLD signal variability)	SDBOLD	At baseline, FM patients showed decreased SDBOLD in vmPFC, lateral PFC, and anterior insula, and increased SDBOLD in posterior insula compared with healthy controls, indicating reduced cortical flexibility within pain modulatory networks.	Lower vmPFC SDBOLD at baseline correlated with greater clinical pain severity and reduced inhibitory control (r ≈ −0.77 to −0.89, p < 0.005), suggesting prefrontal BOLD variability as a potential biomarker of pain modulation efficiency.
Gurevitch et al., 2024	Baseline cross-sectional	19 / 30	NR (majority female)	ACR 2016	Resting-state		3.0 T	SPM12 + FSL (motion correction, normalization to MNI, smoothing 6 mm FWHM); real-time feedback implemented in Turbo-BrainVoyager	ROI-based (bilateral amygdala BOLD reactivity)	ROI-based	Baseline amygdala BOLD reactivity (rest condition) negatively predicted later modulation success (ρ = −0.26, p = 0.03), indicating that lower initial amygdala activity at rest was associated with greater subsequent NF-induced control.	Lower baseline amygdala activation correlated with higher improvement in self-regulation capacity and lower emotional arousal post-training; no direct FM vs HC contrast reported.
Aster et al., 2022	Cross-sectional	43 / 40	FM: 53.5 ± 6.5 / HC: 52.5 ± 6.7 (all female)	3.0 T	ROI-to-ROI	↑ DMN–INS; ↑ rEAN–INS.	Reduced functional connectivity was associated with higher pain intensity and greater symptom severity.

## Sheet: fMRI Task-Based
Author/Year	Study Type	Subjects (FM / HC)	Mean Age (±SD), sex proportion	Diagnose Criteria	fMRI Type (resting / task)	Paradigm		Stimulation	Scanner	Software / Pipeline	Método (ICA, ReHo, ALFF, seed-based)	Outcome	Expanded Outcome	Correlation/ Clinical Association
Burgmer et al., 2010	cross-sectional	17/ 17	FM: 52.6 ± 7.9 / HC: 49.5 ± 8.9 (all female)	ACR 1990	Task-based	Experimental tonic pain — incision on the volar forearm (anticipation, stimulation, and post-stimulus phases)		Tonic pain	3.0 T	SPM5 (standard GLM analysis with ROI contrasts)	GLM / ROI-based BOLD analysis	FM patients showed ↓ activation in the middle and superior medial frontal gyri, MCC, SMA, and precentral regions compared with HC	FM patients showed reduced activation in the middle and superior medial frontal gyri, MCC, SMA, and precentral regions compared with HC; indicating abnormal temporal modulation of cortical activity during tonic pain.	Negative correlation between prefrontal, MCC, SMA, and precentral activity during the anticipation phase and subsequent pain intensity (NRS) in FM; opposite positive correlation pattern in HC (r ≈ 0.5–0.7, p < 0.01).
Glass et al., 2011	cross-sectional	18 / 14	FM: 43.6 ± 9.8 / HC: 41.1 ± 11.9 (all female)	ACR 1990	Task-based	response inhibition paradigm (inhibitory control)		Cognitive	3T	SPM5 for preprocessing and GLM analysis; MarsBaR and CONN toolbox for connectivity analysis	GLM; seed-based functional connectivity (right inferior temporal/fusiform gyrus seed)	Compared with controls, FM patients showed ↓ activation in the right premotor cortex, SMA, MCC, left dorsolateral prefrontal cortex (BA 9), right inferior parietal lobule, right insula, and left putamen, together with ↑ activation in the right inferior temporal/fusiform gyrus; Functional connectivity analysis revealed ↑ coupling between the right inferior temporal/fusiform gyrus and medial fronta…	Compared with controls, FM patients showed ↓ activation in the right premotor cortex, SMA, MCC, left dorsolateral prefrontal cortex (BA 9), right inferior parietal lobule, right insula, and left putamen, together with ↑ activation in the right inferior temporal/fusiform gyrus. Functional connectivity analysis revealed ↑ coupling between the right inferior temporal/fusiform gyrus and medial fronta…	Anxiety levels were positively correlated with ↑ BOLD response in the right insula, IFG, ACC, superior frontal gyrus, and bilateral putamen, and negatively correlated with activation in the bilateral gyrus rectus and right fusiform gyrus. Higher mental fatigue was associated with ↑ activation in the left insula and putamen and ↓ activation in the right fusiform gyrus, orbitofrontal cortex, and ce…
Diers et al., 2011	cross-sectional	6 / 6	FM: 54.7 ± 4.5 / HC: 50.3 ± 8.8 (all female)	ACR 1990	Task-based	Repetitive intramuscular injections of protons + PGE2 (pH 5.95) into the left extensor carpi radialis brevis muscle to induce tonic muscle pain		Chemical pain	3.0 T	SPM2 (GLM analysis with pain ratings as parametric modulators)	GLM + ROI-based activation mapping	FM patients exhibited more widespread activation in pain-related brain regions during chemically induced muscle pain compared to HC; Both groups showed activation of ACC, MCC, and SI, but FM patients additionally showed ↑ activation in bilateral insula, bilateral thalamus, left basal ganglia, left orbitofrontal cortex, and cerebellum; Group contrast revealed ↑ activation in the left anterior insu…	FM patients exhibited more widespread activation in pain-related brain regions during chemically induced muscle pain compared to HC. Both groups showed activation of ACC, MCC, and SI, but FM patients additionally showed ↑ activation in bilateral insula, bilateral thalamus, left basal ganglia, left orbitofrontal cortex, and cerebellum. Group contrast revealed ↑ activation in the left anterior insu…	No direct voxelwise correlation was reported with clinical measures; however, FM patients showed prolonged sustained pain perception on VAS compared to HC (p = 0.001), consistent with enhanced central sensitization and prolonged activation of the anterior insula
Burgmer et al., 2011	cross-sectional	12 / 14	FM: 50.1 ± 7.3 / HC: 46.9 ± 6.8 (all female)	ACR 1990	Task-based	Anticipation of experimental pressure pain with and without prior notification (PN+ / PN−) of expected intensity		Anticipation	3.0 T	SPM5 (GLM, random-effects model) + ROI analysis for PAG	GLM + ROI-based activation mapping	During the anticipation of known pain (PN+), FM patients showed ↑ activation in the dorsolateral prefrontal cortex (DLPFC, BA9), periaqueductal gray (PAG), and posterior parietal cortex (PPC) compared with HC; These findings suggest ↑ recruitment of attentional and descending pain modulatory networks in FM during anticipatory pain processing	During the anticipation of known pain (PN+), FM patients showed ↑ activation in the dorsolateral prefrontal cortex (DLPFC, BA9), periaqueductal gray (PAG), and posterior parietal cortex (PPC) compared with HC. No group differences were observed when the pain intensity was unknown (PN−). These findings suggest increased recruitment of attentional and descending pain modulatory networks in FM durin…	FM patients exhibited higher trait catastrophizing (CSQ-T, p = 0.003), but state catastrophizing during the task did not differ from HC (p > 0.16). Within FM, activation in the PPC was negatively correlated with state catastrophizing during the unknown intensity condition (PN−; r = −0.76, p = 0.004), suggesting greater catastrophizing was associated with reduced parietal activation
Seo et al., 2012	cross-sectional	19 / 22	FM: 38.7 ± 7.6 / HC: 38.3 ± 8.5 (all female)	ACR 1990	Task-based	n-back working memory task (0-back vs 2-back) using Korean letter stimuli		Cognitive	3.0 T	SPM5 (GLM) + MarsBaR ROI analysis (AAL templates)	GLM + ROI-based BOLD activation / deactivation analysis	Compared with healthy controls, FM patients showed ↓ activation in the left dorsolateral prefrontal cortex (DLPFC), right ventrolateral prefrontal cortex (VLPFC), and right inferior parietal cortex during the 2-back working memory condition; Both groups displayed typical frontoparietal activation patterns, but FM patients exhibited globally lower BOLD responses in the working memory network; Deac…	Compared with healthy controls, FM patients showed ↓ activation in the left dorsolateral prefrontal cortex (DLPFC), right ventrolateral prefrontal cortex (VLPFC), and right inferior parietal cortex during the 2-back working memory condition. Both groups displayed typical frontoparietal activation patterns, but FM patients exhibited globally lower BOLD responses in the working memory network. Deac…	Depression (BDI) and anxiety (BAI) scores were inversely correlated with BOLD activity in the left DLPFC, right DLPFC, and right VLPFC (p < 0.05). After controlling for BDI and BAI, the between-group differences in these regions largely disappeared. Neural activity in the inferior parietal cortex correlated positively with pain thresholds at mild (r = 0.31, p = 0.049) and moderate (r = 0.33, p = …
Jensen et al., 2012	cross-sectional	28 / 14	FM: 37.8 ± 6.8 / HC: 33.6 ± 8.6 (all female)	ACR 1990	Task-based	Pressure Evoked Pain. Individually calibrated painful pressure (VAS 50 mm) vs non-painful pressure (VAS 0 mm) applied to the right thumbnail		Pressure pain	1.5T	MATLAB 7 + SPM5; preprocessing with spatial smoothing (6 mm FWHM), band-pass filtering (0.009–0.08 Hz), motion and physiological regressors	Seed-based functional connectivity (rACC and thalamus seeds)	Compared with healthy controls, FM patients showed ↓ functional connectivity between the rACC and amygdala, hippocampus, PAG/brainstem, and RVM, as well as ↓ connectivity between the thalamus and orbitofrontal cortex (OBFC); No regions showed ↑ connectivity in FM; These findings indicate ↓ integrity of the descending pain inhibitory network (DPMS) during evoked pain	Compared with healthy controls, FM patients showed ↓ functional connectivity between the rACC and amygdala, hippocampus, PAG/brainstem, and RVM, as well as ↓ connectivity between the thalamus and orbitofrontal cortex (OBFC). No regions showed ↑ connectivity in FM. These findings indicate reduced integrity of the descending pain inhibitory network (DPMS) during evoked pain	No direct voxelwise correlations were reported; however, behavioral measures confirmed that FM patients required significantly less pressure to achieve the same pain rating (VAS 50 mm) as controls (p < 0.001), consistent with increased central pain sensitivity
Craggs et al., 2012	cross-sectional	13 / 11	NR (all female)	ACR 1990	Task-based	Repetitive heat pulses (0.33 Hz) on the right foot inducing temporal summation of second pain (TSSP)		Thermal pain	3.0 T	BrainVoyager QX 1.6; LISREL 8.7 for Structural Equation Modeling (SEM)	Structural Equation Modeling (SEM) for effective connectivity	FM patients showed alterations including reversed directionality of S1 ↔ S2 and ↑ influence of posterior insula → aMCC (β = 0	Effective connectivity models revealed largely similar inter-regional relationships in FM and HC across both hemispheres, involving thalamus → posterior insula → aMCC pathways and reciprocal connections among S1–S2–posterior insula. FM patients showed alterations including reversed directionality of S1 ↔ S2 and ↑ influence of posterior insula → aMCC (β = 0.32 vs 0.17 in HC). These indicate enhanc…	Pain ratings during repetitive heat pulses did not significantly differ between groups (p > 0.05), but FM participants showed a trend toward greater TSSP (F(1,21)=6.5, p=0.04). These differences were interpreted as evidence of heightened central sensitization despite similar perceived pain intensity
Burgmer et al., 2012	cross-sectional	17 / 17	FM: 52.6 ± 8.0 / HC: 49.5 ± 8.9 (all female)	ACR 1990	Task-based	Experimental incision in the right volar forearm to induce tonic pain and mechanical hyperalgesia (primary and secondary)		Tonic pain	3.0 T	SPM5 (preprocessing and GLM modeling; FDR correction p < 0.05)	GLM + regression of hyperalgesia scores with BOLD signal	Cerebral activation correlating with secondary hyperalgesia showed opposite patterns between groups: in HC, ↑ activity in the sensorimotor cortex (bilateral SMC) correlated positively with hyperalgesia, while the left dorsolateral prefrontal cortex (DLPFC) correlated negatively; Group contrasts showed ↑ activation in the left DLPFC (FM > HC) and ↓ in bilateral SMC (FM < HC)	FM patients exhibited significantly greater secondary hyperalgesia, but not primary hyperalgesia, compared with HC. Cerebral activation correlating with secondary hyperalgesia showed opposite patterns between groups: in HC, ↑ activity in the sensorimotor cortex (bilateral SMC) correlated positively with hyperalgesia, while the left dorsolateral prefrontal cortex (DLPFC) correlated negatively. In …	Secondary hyperalgesia was positively correlated with pain intensity (NRS 3) only in controls (r = 0.83, p < 0.001), not in FM. Anxiety and depression (HADS) were higher in FM but included as nuisance covariates. Authors interpret the lack of correlation between hyperalgesia and DLPFC activity in FM as evidence of loss of cortical inhibitory control and altered cerebral-midbrain-spinal pain modul…
Kamping et al., 2013	cross-sectional	16 / 16	FM: 53.0 ± 7.1 / HC: 51.3 ± 8.5 (all female)	ACR 1990 and ACR 2010	Task-based	Laser-evoked pain during presentation of emotionally positive, neutral, or negative pictures (International Affective Picture System – IAPS)		Laser pain	3.0 T	SPM2 (GLM analysis with 8 mm FWHM smoothing, random-effects model)	GLM / ROI-based event-related design	Compared with healthy controls, FM patients showed ↓ activation in the right ventral ACC, right posterior insula, left anterior insula, right secondary somatosensory cortex (SII), and left orbitofrontal cortex (OFC) during the positive picture + pain condition	Compared with healthy controls, FM patients showed ↓ activation in the right ventral ACC, right posterior insula, left anterior insula, right secondary somatosensory cortex (SII), and left orbitofrontal cortex (OFC) during the positive picture + pain condition. No significant group differences appeared during neutral or negative emotional contexts. These results indicate impaired engagement of em…	Higher pain catastrophizing scores correlated negatively with activation in the left anterior insula (r ≈ −0.46), and FIQ scores correlated negatively with activation in the anterior cingulate cortex. Additionally, emotional picture valence was negatively correlated with bilateral striatal activation in FM, suggesting deficient limbic regulation of pain by emotional context.
Lee et al., 2013	cross-sectional	23 / 24	FM: 38.0 ± 7.3 / HC: 37.3 ± 8.1 (all female)	ACR 1990	Task-based	Observation of pain in others (color pictures of hands/feet being injured vs neutral pictures; empathy for pain paradigm)		Empathy	3.0 T	SPM8 (MATLAB); preprocessing with motion correction, normalization, 8 mm FWHM smoothing; random-effects GLM; small volume correction (FWE p < 0.05)	GLM / ROI-based event-related contrast (pain > neutral)	Compared with controls, FM patients showed ↓ activation in anterior cingulate cortex (ACC), dorsolateral prefrontal cortex (DLPFC), thalamus, insula, pre- and post-central gyri, inferior parietal lobule, and supplementary motor area (SMA) during observation of pain-related pictures; Controls displayed bilateral activation across these same regions, while FM patients exhibited restricted sensorimo…	Compared with controls, FM patients showed ↓ activation in anterior cingulate cortex (ACC), dorsolateral prefrontal cortex (DLPFC), thalamus, insula, pre- and post-central gyri, inferior parietal lobule, and supplementary motor area (SMA) during observation of pain-related pictures. Controls displayed bilateral activation across these same regions, while FM patients exhibited restricted sensorimo…	In FM, subjective pain reactivity correlated positively with activation in right DLPFC (r = 0.56), left inferior parietal lobule (r = 0.52), left SMA (r = 0.50), left insula (r = 0.55), left thalamus (r = 0.52), and right cerebellum (r = 0.55). In contrast, controls showed correlation only in the postcentral gyrus (r = 0.56)
Kim et al., 2013	Longitudinal (pre–post treatment) + cross sectional	21 / 11 (7 FM re-scanned post-treatment	FM: 51.3 ± 8.4 / HC: 46.5 ± 12.0 (all female)	ACR 1990	Task-based	Pressure-pain stimulation on the thumbnail bed (subjectively strong pain, level 14 on Gracely Box Scale)		Pressure pain	3.0 T	SPM8 (realignment, normalization to MNI space, 6 mm FWHM smoothing; paired and two-sample t-tests)	GLM / voxelwise activation maps (paired t-test pre vs post)	At baseline, FM patients showed ↑ activation compared with HC in bilateral supramarginal gyrus (SII), insula, inferior frontal gyrus (IFG), thalamus, middle temporal gyrus, inferior parietal lobule (IPL), and cerebellum; After pregabalin treatment, activation ↓ in bilateral thalamus, postcentral gyrus (SI), IPL, calcarine, middle frontal gyrus (MFG), middle cingulate cortex (MCC), precuneus, and …	At baseline, FM patients showed ↑ activation compared with HC in bilateral supramarginal gyrus (SII), insula, inferior frontal gyrus (IFG), thalamus, middle temporal gyrus, inferior parietal lobule (IPL), and cerebellum. After pregabalin treatment, activation ↓ in bilateral thalamus, postcentral gyrus (SI), IPL, calcarine, middle frontal gyrus (MFG), middle cingulate cortex (MCC), precuneus, and …	Pregabalin significantly reduced FIQ, BFI, BDI, WPI, and SSS scores (p < 0.05). The reduction in BOLD activity paralleled decreased subjective pain ratings and improved clinical outcomes. Responders (≥50% VAS reduction) showed greater baseline activation in fusiform gyrus, IPL, and superior temporal gyrus (STG) than non-responders, suggesting these regions may predict pharmacological responsivene…
Schmidt-Wilcke et al., 2014	Baseline cross-sectional	17 / 12	FM: 44.1 ± 9.9 / HC: 42.7 ± 12.2 (all female)	ACR 1991	Task-based			Cognitive	3.0 T		GLM
Loggia et al., 2014	cross-sectional	31 / 14	FM: 44.0 ± 11.9 / HC: 44.2 ± 14.3 (FM 27F/4M, HC 10F/4M)	ACR 2010	Task-based	Cuff pressure pain stimuli (calibrated to ≈ 50/100 VAS intensity) with visual cues for pain anticipation (green) and relief anticipation (blue)		Anticipation	3.0 T	FSL (FLAME 1+2); SPM for ROI validation; FreeSurfer for coregistration (bbregister); Z > 2.3 cluster threshold, p < 0.05 corrected.	GLM voxelwise + ROI-based (VTA, NAc) analysis.	Healthy controls showed ↑ activation in VTA, ACC, MCC, PAG, SMA, S2, and insula during pain anticipation and stimulation, and ↓ activation (VTA deactivation) during relief anticipation; FM patients exhibited ↓ or absent responses in these regions across all phases (anticipation, pain, relief); In particular, right VTA activation was significantly ↓ during pain anticipation and pain stimulation (p…	Healthy controls showed ↑ activation in VTA, ACC, MCC, PAG, SMA, S2, and insula during pain anticipation and stimulation, and ↓ activation (VTA deactivation) during relief anticipation. FM patients exhibited ↓ or absent responses in these regions across all phases (anticipation, pain, relief). In particular, right VTA activation was significantly reduced during pain anticipation and pain stimulat…	In healthy controls, VTA activity during pain anticipation correlated positively with VTA responses to pain (r = 0.54, p = 0.048) and negatively with responses to relief anticipation (r = −0.76, p = 0.002). In FM patients, these relationships were lost (r = −0.12, p = 0.52), indicating disrupted reward/punishment signaling in the VTA. The reduced VTA reactivity was interpreted as reflecting alter…
Martinsen et al., 2014	cross-sectional	23 / 28	FM: 49.8 (25–64) / HC: 46.3 (20–63) (all female; age range only)	ACR 1990	Task-based	Stroop Color Word Test (incongruent > congruent contrast)		Cognitive	3.0 T	SPM8 (realignment, normalization, smoothing 8 mm FWHM, GLM voxelwise)	GLM / voxelwise activation analysis	Compared to HC, FM patients showed ↓ activation in the bilateral caudate nucleus (↓), hippocampus (↓), lingual gyrus (↓), and middle temporal cortex (↓), with no differences in ACC or PFC activity	During cognitive interference (incongruent > congruent), both groups activated dACC, dlPFC, insula, PCC, and parietal regions. Compared to HC, FM patients showed ↓ activation in the bilateral caudate nucleus (↓), hippocampus (↓), lingual gyrus (↓), and middle temporal cortex (↓), with no differences in ACC or PFC activity.	Reduced BOLD activity in the caudate nucleus and hippocampus correlated with lower cognitive task efficiency, indicating disrupted subcortical modulation of attention and memory systems related to pain processing. No significant correlations were observed with behavioral pain ratings.
Rahm et al., 2015	cross-sectional	11 / 11	FM: 48.5 ± 6.5 / HC: 46.4 ± 8.4 (all female)	ACR 1990	Task-based	Visual images of hands/feet in painful (low, medium, high) vs neutral situations; participants instructed to adopt self- or other-perspective		Empathy	3.0 T	SPM5; preprocessing = realignment, coregistration, normalization (MNI), 8 mm FWHM smoothing; analysis via GLM, ROI extraction (MarsBar)	ROI analysis of pain regions (ACC, AI, SMA/pSMA, S1/S2) and perspective regions (TPJ, PCC/PCN)	Compared to HC, FM patients showed ↑ activation in anterior insula (AI), ACC, SMA/pre-SMA, and S1/S2 during observation of pain-related images, particularly under the self-perspective condition	Compared to HC, FM patients showed ↑ activation in anterior insula (AI), ACC, SMA/pre-SMA, and S1/S2 during observation of pain-related images, particularly under the self-perspective condition. No group differences were detected in TPJ or PCC, indicating preserved cognitive perspective-taking but exaggerated affective–somatosensory processing.	No significant correlations were observed between BOLD activation and depression (BDI) or medication status. The hyperactivation pattern was independent of affective symptoms or pharmacological use.
Harte et al., 2016	baseline cross-sectional	28 / 19	FM: 39.7 ± 11.2 / HC: 41.1 ± 12.2 (all female)	ACR 1990	Task-based	Visual task with alternating 20-s blocks of flashing (8 Hz) blue–yellow annulus checkerboard vs static fixation cross; during fMRI, luminance fixed at 76 lux (aversive visual stimulation)		Cognitive	3.0 T	RETROICOR physiological noise correction (FSL), motion correction, normalization to MNI (2×2×2 mm), 8 mm FWHM smoothing, high-pass filter 1/128 Hz, GLM in SPM8 with contrast “checkerboard > fixation”	GLM voxelwise activation; small-volume–corrected ROI analysis in insula (cluster-level FWE, SVC p < 0.05)	Compared with healthy controls, FM patients showed significantly ↑ BOLD activation in the right anterior insular cortex (↑) during aversive visual stimulation (checkerboard vs fixation), with a cluster located at MNI x = 45, y = 21, z = 5 (z = 3	Compared with healthy controls, FM patients showed significantly ↑ BOLD activation in the right anterior insular cortex (↑) during aversive visual stimulation (checkerboard vs fixation), with a cluster located at MNI x = 45, y = 21, z = 5 (z = 3.59, SVC p = 0.009) that remained significant after adjusting for age and scanner. This anterior insula cluster overlaps with regions previously implicate…	In the FM group, right anterior insula activation during visual stimulation correlated positively with clinical pain intensity measured by VAS (r = 0.45, p = 0.016), such that patients with higher ongoing pain showed stronger insular responses to the aversive visual stimulus, indicating that cross-modal insular hyperreactivity tracks the magnitude of chronic pain
Ellerbrock et al., 2021	cross-sectional	70 / 35	FM: 47.4 ± 7.9 / HC: 47.9 ± 7.9 (all female)	ACR 1990 and 2011 criteria	Task-based	Individually calibrated painful pressure stimuli to the calf (P10 ≈ 10/100 VAS; P50 ≈ 50/100 VAS) with color cue anticipation (green = low; red = high).		Pressure pain	3.0 T	SPM12 (MATLAB R2015b); preprocessing included realignment, normalization to MNI, 6 mm FWHM smoothing; ROI and PPI analyses; cluster-level FWE p < 0.05.	ROI + whole-brain GLM contrast (pain > baseline) and PPI connectivity from PCC/precentral seed.	FM patients carrying at least one G-allele (AG/GG) of OPRM1 rs1799971 exhibited ↑ BOLD activation in the posterior cingulate cortex (PCC ↑) extending into the precentral gyrus (M1 ↑) during painful pressure stimulation, compared to AA homozygotes (p < 0; FUNCIONAL CONNECTIVITY: Seeded from the PCC/precentral cluster, G-allele carriers showed ↓ functional connectivity with the left middle frontal …	FM patients carrying at least one G-allele (AG/GG) of OPRM1 rs1799971 exhibited ↑ BOLD activation in the posterior cingulate cortex (PCC ↑) extending into the precentral gyrus (M1 ↑) during painful pressure stimulation, compared to AA homozygotes (p < 0.05, FWE. No differences were observed in cue anticipation or between pain intensities (P10/P50). FUNCIONAL CONNECTIVITY: Seeded from the PCC/prec…	No significant correlations were found between BOLD response and pain ratings, FIQ, PCS, BDI, SF-36, or PPT in either genotype.
Schreiber et al., 2017	cross-sectional	38 / 15	FM: 46.3 ± 11.4 / HC: 44.1 ± 14.8 (FM 33F/5M; HC 11F/4M)	ACR 2010	Task-based	Sustained tonic mechanical pain (inflatable cuff around calf, 2 min at individually calibrated 40/100 pain intensity), followed by 15 s poststimulus period to capture PAS.		Tonic pain	3.0 T	FSL (FEAT, MCFLIRT, FLIRT, FILM), FreeSurfer for coregistration	Whole-brain voxelwise GLM (BOLD activation and deactivation during pain and 15 s after offset)	Compared to HC, FM patients showed ↓ deactivation of the medial temporal lobe (MTL) — encompassing amygdala, hippocampus, parahippocampal gyrus, and entorhinal cortex — both during sustained pain and during the poststimulus (after-sensation) period	Compared to HC, FM patients showed reduced deactivation of the medial temporal lobe (MTL) — encompassing amygdala, hippocampus, parahippocampal gyrus, and entorhinal cortex — both during sustained pain and during the poststimulus (after-sensation) period. During PAS, FM also displayed higher BOLD signal in anterior middle cingulate cortex (aMCC), medial prefrontal cortex (mPFC), supplementary and…	In FM, PAS severity correlated positively with activation in the left MTL, left middle and frontoinsular cortex, dorsal anterior cingulate/mPFC, frontal pole, and putamen (p < 0.05, cluster-corrected). These findings indicate that greater persistence of pain sensations after stimulus offset is linked to reduced deactivation of DMN regions (MTL, mPFC) and enhanced activation of salience-related st…
Derbyshire et al., 2017	cross-sectional	13 / 15	FM: 51.4 (all female) / HC: 25.3 (7M/8F)	ACR 1990	Task-based	Verbal and tactile cues under hypnosis to alter perceived fibromyalgia pain (“dial” imagery – low, medium, high pain) without changing peripheral nociceptive input.		Cognitive	3.0 T	FSL 5.0 (FEAT, FLIRT, ICA; 8 mm FWHM smoothing; Z > 2.3, cluster-corrected p < 0.05)	Whole-brain voxelwise and ROI analysis of BOLD activation for contrasts of High vs Medium vs Low suggested pain levels, under hypnosis and non-hypnosis.	In fibromyalgia patients, increasing suggested pain intensity produced ↑ BOLD activation in periaqueductal gray (PAG↑), thalamus (↑), anterior mid-cingulate (aMCC↑), anterior insula (↑), primary and secondary somatosensory cortex (S1/S2↑), and prefrontal regions (BA9/46↑), especially under hypnosis; No significant deactivations were observed	In fibromyalgia patients, increasing suggested pain intensity produced ↑ BOLD activation in periaqueductal gray (PAG↑), thalamus (↑), anterior mid-cingulate (aMCC↑), anterior insula (↑), primary and secondary somatosensory cortex (S1/S2↑), and prefrontal regions (BA9/46↑), especially under hypnosis. No significant deactivations were observed. Healthy controls, by contrast, showed predominantly BO…	Within the FM group, the BOLD responses followed a linear increase with self-reported pain intensity, whereas controls displayed activation consistent with cognitive effort to modulate pain. The authors interpret the FM pattern as reflecting direct modulation of pain-processing circuits (PAG–thalamus–insula–aMCC), while controls engaged top-down attentional mechanisms. No direct correlation with …
López-Solà et al., 2017	cross-sectional	37 / 35	FM 48.0 ± 8.9 / HC 47.6 ± 7.4 (all female)	ACR 1990	Task-based	1) Painful pressure (4.5 kg/cm²) applied to left thumbnail; (2) Non-painful multisensory stimulation (visual + auditory + tactile-motor).		Pressure pain	3.0 T	MATLAB 2011b + SPM8 + custom scripts for multivariate pattern classification (SVM + logistic regression)	Multivariate pattern analysis (NPS, FM-pain, Multisensory classifiers)	FM patients exhibited ↑ NPS activation and ↑ FM-pain/multisensory pattern expression in the insula/operculum (↑), mPFC (↑), PCC (↑), and ACC (↑) compared with controls	FM patients exhibited ↑ NPS activation and ↑ FM-pain/multisensory pattern expression in the insula/operculum (↑), mPFC (↑), PCC (↑), and ACC (↑) compared with controls. Combined classifier predicted FM status with 92 % sensitivity and 94 % specificity.	The magnitude of NPS and FM-pain pattern activation correlated positively with clinical pain intensity, depression, and functional impairment (FIQ). Multisensory classifier responses also tracked clinical symptom severity, indicating convergent neural signatures of chronic pain and sensory hypersensitivity.
Ellingson et al., 2018	cross-sectional	20 / 18	FM: 42.3 ± 11.3 / HC: 40.7 ± 9.3 (all female)	physician-confirmed FM (consistent with ACR 1990 criteria)	Task-based	Thermal pain applied alone and during congruent vs incongruent Stroop color-word distraction task (attention-demanding cognitive modulation paradigm).		Cognitive	3.0 T	AFNI (3dREMLfit, 3dMEMA) for preprocessing and statistical modeling; SPSS for behavioral data	ROI-based GLM (Mixed Effects Meta-Analysis) focusing on pain-related regions (dlPFC, insula, thalamus, ACC, parietal operculum)	Both FM and HC groups showed ↓ pain intensity and unpleasantness during distraction (incongruent Stroop) vs pain alone; However, FM patients exhibited ↑ dorsolateral prefrontal cortex (dlPFC) activation related to higher Pain Catastrophizing Scale (PCS) scores, indicating less effective top-down modulation of pain	Both FM and HC groups showed reduced pain intensity and unpleasantness during distraction (incongruent Stroop) vs pain alone. However, FM patients exhibited ↑ dorsolateral prefrontal cortex (dlPFC) activation related to higher Pain Catastrophizing Scale (PCS) scores, indicating less effective top-down modulation of pain. FM patients rated pain as more unpleasant overall (p = 0.019).	Across FM participants, higher catastrophizing (PCS) correlated positively with pain ratings and dlPFC BOLD activity during distraction (p < 0.05), suggesting impaired cognitive modulation of pain. PCS also correlated with FIQ (r = 0.45, p = 0.047) but not with depression or anxiety
Martinsen S et al., 2018	baseline cross-sectional	19 / 20	FM: 49 ± 6 / HC: 47 ± 2 (all female)	ACR 1990	Task-based	Stroop Color Word Task (SCWT) — incongruent vs. congruent color-word stimuli presented to assess executive interference control.		Cognitive	3.0 T	SPM8 (realignment, normalization to MNI, smoothing 8 mm FWHM)	GLM-based task activation (incongruent > congruent contrast)	At baseline, FM patients showed ↓ activation in the caudate nucleus (↓) and temporal lobes (↓) compared to HC during incongruent > congruent Stroop contrasts; These findings indicate ↓ engagement of cognitive control regions and possible inefficiency in attentional modulation under conflict conditions	At baseline, FM patients showed reduced activation in the caudate nucleus (↓) and temporal lobes (↓) compared to HC during incongruent > congruent Stroop contrasts. These findings indicate reduced engagement of cognitive control regions and possible inefficiency in attentional modulation under conflict conditions.	No baseline correlations with clinical measures reported; between-group results suggest impaired executive network activation in FM even before intervention.
Martucci et al., 2019	Cross-sectional,	34 / 15 (FM subgrouped: 17 opioid users / 17 non-opioid)	FM: 48.1 ± 9.6 (no opioids) / FM: 52.8 ± 6.9 (opioids) / HC: 48.1 ± 10.2 (all female)		Task-based	Monetary Incentive Delay (MID) task – anticipation and outcome of gains/losses (+$5, +$1, +$0, −$5, −$1, −$0).		Reward	3.0 T	AFNI (slice-timing correction, motion correction, spatial smoothing 4 mm FWHM, high-pass 0.011 Hz, Talairach normalization); ROI analyses on NAcc and MPFC.	ROI-based GLM contrasts — Gain vs. No-gain anticipation (GVNant) and No-loss vs. Loss outcome (NVLout).	FM patients without opioid treatment exhibited ↓ activation (↓) in the MPFC during reward anticipation (GVNant) and ↑ activation (↑) during non-loss outcomes (NVLout), compared to healthy controls; In contrast, FM patients using opioids demonstrated normalized MPFC activation, similar to HC	FM patients without opioid treatment exhibited reduced activation (↓) in the MPFC during reward anticipation (GVNant) and increased activation (↑) during non-loss outcomes (NVLout), compared to healthy controls. The NAcc showed no significant differences between groups. In contrast, FM patients using opioids demonstrated normalized MPFC activation, similar to HC. These results indicate altered re…	Across FM groups, MPFC activity during non-loss outcomes correlated positively with behavioral drive (BAS subscale) (r = 0.507, p = 0.004), suggesting that altered cortical reward processing relates to motivational behavior. No significant correlations were observed with pain intensity, duration, anxiety, or depression.
Hubbard et al., 2020	cross-sectional	28 / 28	FM 45.3 ± 8.7 / HC 44.6 ± 9.1 (gender NF)	ACR 2010 criteria	Task-based	Tonic cuff pressure pain stimulation applied to the left leg at an individually calibrated intensity rated 40–60/100 on a visual analog scale. Each block consisted of 30 s of painful pressure followed		Tonic pain	3.0 T	FSL (FEAT, FLAME 1+2), preprocessing with MCFLIRT, BET, FNIRT; motion scrubbing; regressors modeled for onset and offset events	During the onset of painful stimulation, fibromyalgia patients exhibited significantly greater BOLD activation than healthy controls in the dorsolateral prefrontal cortex (DLPFC), ventrolateral prefrontal cortex (VLPFC), orbitofrontal cortex (OFC), precentral gyrus (PrCG), and frontal pole. During pain offset, patients showed an even broader hyperactivation pattern, encompassing the same prefront…	Within the FM group, greater activation in the DLPFC during pain offset was positively correlated with Pain Catastrophizing Scale (PCS) scores (r = 0; The VLPFC activation during pain onset correlated positively with pain unpleasantness ratings (r = 0; Conversely, activation in the OFC (r = –0; 02) during pain offset correlated negatively with stimulus pressure intensity, indicating that stronger…	Within the FM group, greater activation in the DLPFC during pain offset was positively correlated with Pain Catastrophizing Scale (PCS) scores (r = 0.33, p = 0.04), and a trend was observed in the frontal pole (r = 0.30, p = 0.07). The VLPFC activation during pain onset correlated positively with pain unpleasantness ratings (r = 0.35, p = 0.03). Conversely, activation in the OFC (r = –0.35, p = 0…
Sandström et al., 2020	Cross-sectional	67 / 34	FM: 47 ± 8 / HC: 48 ± 8 (all female)	ACR 1990 + ACR 2011	Task-based	Participants underwent a pain-conditioning paradigm using visual cues (green = previously low-pain cue; red = high-pain cue). During scanning, both cues were followed by identical mid-intensity painful pressure (P30 = mean between P10 and P50). The task assessed neural responses to P30 following green vs red cues, evaluating conditioned threat learning and extinction failure.		Anticipation	3.0 T	SPM12 (Matlab 2014); preprocessing included realignment, normalization (MNI), smoothing (6 mm FWHM); cluster-level FWE-corrected p < 0.05.	GLM activation contrasts (P30green vs P30red) and task-based Psychophysiological Interaction (PPI) seeded from thalamus, dACC, and posterior insula.	Fibromyalgia patients exhibited greater activation for P30green > P30red (ie, identical moderate pain following a previously “safe” cue) in primary motor cortex, anterior insula, inferior parietal lobe, cerebellum, and lingual gyrus, while controls showed the opposite pattern (P30red > P30green) in secondary somatosensory cortex (S2) and mid-insula; No significant between-group differences were d…	Fibromyalgia patients exhibited greater activation for P30green > P30red (ie, identical moderate pain following a previously “safe” cue) in primary motor cortex, anterior insula, inferior parietal lobe, cerebellum, and lingual gyrus, while controls showed the opposite pattern (P30red > P30green) in secondary somatosensory cortex (S2) and mid-insula. This indicates that FM participants preferentia…	In FM patients, higher pain catastrophizing scores (PCS) were positively correlated with stronger activation for P30green > P30red in the dorsal anterior cingulate cortex (dACC), mid-cingulate cortex (MCC), bilateral thalamus, posterior insula (extending into putamen), and temporal pole extending to anterior insula
Kim et al., 2020	Cross-sectional	13 / 18	FM: 48.1 ± 9.6 / HC: 47.8 ± 8.9 (all female)	ACR 2011	Task-based	Participants performed the Monetary Incentive Delay (MID) task, consisting of reward, loss, and neutral trials. Each trial began with a cue indicating potential gain ($+), loss ($−), or no-incentive (0$), followed by a target requiring a rapid button press. Reaction times determined whether participants gained or avoided losing small monetary amounts. Anticipation-related BOLD responses (reward >…		Reward	3.0 T	FSL, AFNI, and FreeSurfer; preprocessing included slice timing correction, motion correction, co-registration to T1 MEMPRAGE, normalization to MNI space, 6 mm Gaussian smoothing; cluster-forming threshold z≥3.1, cluster-level p<0.05.	Whole-brain voxelwise analysis and ROI-based analysis in functionally defined striatal regions (caudate, putamen, nucleus accumbens).	Compared with healthy controls, fibromyalgia patients exhibited ↓ activation of the striatum (caudate nucleus, nucleus accumbens, and putamen) during anticipation of both reward and loss trials	Compared with healthy controls, fibromyalgia patients exhibited reduced activation of the striatum (caudate nucleus, nucleus accumbens, and putamen) during anticipation of both reward and loss trials. FM patients also showed slower reaction times and diminished incentive-related facilitation, indicating striatal hypofunction and blunted motivational salience to rewarding and aversive cues.	Across all participants, lower right striatal activation during reward anticipation correlated with higher anhedonia (SHAPS scores; r = −0.31, p = 0.037) and reduced behavioral facilitation (r = 0.37, p = 0.013). In FM patients, lower bilateral striatal activation during loss anticipation correlated with higher depressive symptoms (BDI; r ≈ −0.42, p < 0.03), supporting an association between stri…
Park SH et al., 2022	cross-sectional	20 / 20	FM: 35.9 ± 12.3 / HC: 44.3 ± 12.1 (all female)	2016 ACR criteria	task-based	Monetary Incentive Delay (MID) task — antecipação de ganho (+$5) vs. neutro (+$0); resultado de “não perda” (–$0 hit) vs. perda (–$5 miss).		Reward	3.0 T	Python + AFNI (slice-time/motion correction, smoothing 4 mm FWHM, normalization, Talairach transform, GLM convolved with HRF; motion censor > 0.5 mm; ROI masks from Martucci et al., 2018)	ROI-based GLM (task activation; MPFC, NAcc, VTA, aINS, ACC)	FM patients showed ↓ MPFC activation during gain anticipation (+$5 > $0) and ↑ MPFC activation during no-loss outcome (–$0 hit > –$5 miss), relative to HC; Exploratory analyses found slight ↓ aINS activation during gain anticipation (p = 0	FM patients showed ↓ MPFC activation during gain anticipation (+$5 > $0) and ↑ MPFC activation during no-loss outcome (–$0 hit > –$5 miss), relative to HC. NAcc showed no group differences. Exploratory analyses found slight ↓ aINS activation during gain anticipation (p = 0.04, uncorrected).	MPFC activation during no-loss outcome correlated positively with POMS total score (r = 0.45, p = 0.004) and BSI Anxiety (r = 0.55, p < 0.001), significant only in FM group (r = 0.58–0.66). No correlations between NAcc activity and clinical measures.
Balducci T. et al., 2022	cross-sectional	33 / 33	FM: 41.7 ± 6.1 / HC: 41.5 ± 6.0 (all female)	ACR 1990 + 2016 ACR criteria	Task-based	Emotion processing and regulation task — visual IAPS stimuli (positive, negative, neutral) with “Attend”, “Reappraise”, and “Suppress” instructions to engage cognitive-emotional control.		Cognitive	3.0 T	SPM12 + GIFT toolbox (ICA Infomax + ICASSO stability; GLM with HRF convolution; 6 mm FWHM smoothing; manual component selection)	Independent Component Analysis (ICA) for task activation	Group-level average maps show activation of bilateral prefrontal cortices, anterior cingulate cortex, insula, and amygdala during emotion regulation (Reappraise/Suppress > Attend)	Group-level average maps show activation of bilateral prefrontal cortices, anterior cingulate cortex, insula, and amygdala during emotion regulation (Reappraise/Suppress > Attend). No between-group inferential comparisons were reported.	Not reported (dataset descriptive only). Behavioral data include FIQ, McGill Pain Questionnaire, PANAS, TAS, and Emotional Regulation Questionnaire (ERQ).
Ioachim G. et al., 2022	cross-sectional	15 / 15	FM: 46.0 ± 13.0 / HC: 39.0 ± 10.0 (all female)	1990 + 2016 ACR criteria	Task-based	Heat pain task (mild/moderate thermal pain at right C6 dermatome); conditions: threat vs. safety cues (anticipation) and pain vs. no-pain (experience).		Anticipation	3.0 T	Custom MATLAB-based “spinalfmri9” toolbox + MIRT registration + GLM; preprocessing with motion correction, slice-specific alignment, and physiological noise regression; connectivity modeled with Structural Equation Modeling (SEM).	SEM-based directed functional connectivity between brainstem and spinal cord regions (PAG, LC, NRM, NGC, C6 dorsal horn).	Connectivity shifts indicated disrupted descending pain modulation, with FM showing ↑ PAG–NRM and ↓ LC–C6 interactions; During anticipation, FM showed heightened activation in autonomic control nuclei (LC, PBN) and attenuated NRM–C6 connectivity	Compared with HC, FM patients exhibited altered functional coupling between the PAG, LC, and NRM during pain anticipation and pain experience. Connectivity shifts indicated disrupted descending pain modulation, with FM showing ↑ PAG–NRM and ↓ LC–C6 interactions. During anticipation, FM showed heightened activation in autonomic control nuclei (LC, PBN) and attenuated NRM–C6 connectivity.	Within the FM group, altered connectivity between PAG–LC–NRM–C6 correlated with greater pain sensitivity and higher COMPASS-31 (autonomic dysfunction) scores; age was also positively correlated with pain ratings.
Oliva V et al., 2022	cross-sectional	20 / 20	FM: 43 ± NR / HC: 35 ± NR (18F each group)	2010 ACR criteria	Task-based	Attentional analgesia paradigm — 2×2 factorial design (easy|low, hard|low, easy|high, hard|high) combining visual attention task (RSVP) and thermal stimuli (36–45 °C).		Anticipation	3.0 T	FSL (FEAT, RANDOMISE); preprocessing (motion correction, fieldmap unwarping, spatial smoothing 4 mm, MNI normalization); GLM with HRF-convolved regressors; physiological noise modeling (cardiac + respiratory).	GLM (event-related contrasts) + ROI-based analysis (PAG, RVM, LC).	Both groups exhibited significant attentional analgesia (↓ pain ratings in hard|high vs easy|high); fMRI main effects: temperature → activation in insula, ACC, S1, RVM; task → activation in ACC, anterior insula, parietal lobe, PAG, RVM, LC; No significant group difference in brain or brainstem activation except higher activation in HC in frontopolar cortex (BA10) and left LC (temperature-related)	Both groups exhibited significant attentional analgesia (↓ pain ratings in hard|high vs easy|high). fMRI main effects: temperature → activation in insula, ACC, S1, RVM; task → activation in ACC, anterior insula, parietal lobe, PAG, RVM, LC. No significant group difference in brain or brainstem activation except higher activation in HC in frontopolar cortex (BA10) and left LC (temperature-related).	Pain-relief magnitude (Δ pain = easy|high – hard|high) correlated positively with BOLD signal change in PAG and RVM (r ≈ 0.5, p < 0.05), confirming preserved descending modulatory function in FM.
Cheng et al., 2022	cross-sectional	84 / 38	FM: 39.8 ± 12.3 / HC: 38.8 ± 12.9 (all female)	ACR 2010 criteria	Task-based	Sustained cuff pressure pain (6 min); tonic pain with temporal summation assessment		Tonic pain	3.0 T	FSL (Randomise + TFCE), IPSA for DFC, Schaefer 200 parcellation, multislice community detection	Seed-based + dynamic phase synchrony (DFC / SFC) + network community analysis	FM patients showed ↑ S1leg connectivity with salience/ventral attention regions (anterior insula, MCC, TPJ, IFG) during pain vs rest; High TSP scores were associated with ↑ dynamic connectivity (S1leg–S2 and TPJ) and more stable sensorimotor–salience network integration	FM patients showed ↑ S1leg connectivity with salience/ventral attention regions (anterior insula, MCC, TPJ, IFG) during pain vs rest. High TSP scores were associated with ↑ dynamic connectivity (S1leg–S2 and TPJ) and more stable sensorimotor–salience network integration.	Greater temporal summation of pain (TSP score) ↔ ↑ S1leg–TPJ and S1leg–S2 DFC and stronger integration between sensorimotor and salience networks (q < 0.05). High-TSP group showed isolation of these networks from others and correlation of ↓ salience integration with ↑ TSP (r = –0.45).
Park et al., 2022	cross-sectional	20 / 20	FM: 35.9 ± 12.3 / HC: 44.2 ± 12.1 (all female)	ACR 2016	Task-based	Monetary Incentive Delay (MID) task — reward anticipation and outcome (gain vs no-gain; no-loss vs loss)		Reward	3.0 T	AFNI + MATLAB (custom MID scripts); CONN toolbox v20b + SPM12 for connectivity	GLM ROI-based (BOLD beta values for NAcc, MPFC) + task-based functional connectivity (ROI-to-ROI within DMN and other networks)	FM patients showed ↓ MPFC activation during reward anticipation (+$5 > $0) and ↑ MPFC response during no-loss outcomes (–$0 > –$5) compared with controls; No group difference was found in NAcc activation, but FM exhibited greater within-DMN functional connectivity during task performance (p-FDR < 0	FM patients showed reduced MPFC activation during reward anticipation (+$5 > $0) and increased MPFC response during no-loss outcomes (–$0 > –$5) compared with controls. No group difference was found in NAcc activation, but FM exhibited greater within-DMN functional connectivity during task performance (p-FDR < 0.05).	MPFC no-loss response positively correlated with mood disturbance (POMS; r = 0.45, p = 0.004) and anxiety (BSI; r = 0.55, p < 0.001) in FM group.
Park et al., 2023	cross-sectional	24 / 24	FM: 37.9 ± 13.9 / HC: 41.8 ± 12.4 (all female)	ACR 2016	Task-based	Monetary Incentive Delay (MID) task — gain anticipation (+$5, +$1 trials)		Reward	3.0 T	CONN v20b + SPM12 (preprocessing) → GIFT v4.0 (group ICA) → FSL for task model convolution	ICA (data-driven functional networks: motor, basal ganglia, and value-driven attention)	Compared to controls, FM patients showed significantly greater activation of the left motor network during gain anticipation, indicating motor network hyperactivity possibly linked to altered motor planning or behavioral motivation	Compared to controls, FM patients showed significantly greater activation of the left motor network during gain anticipation, indicating motor network hyperactivity possibly linked to altered motor planning or behavioral motivation. Value-driven attention and basal ganglia networks did not differ between groups.	No behavioral group differences (reaction time or accuracy). Exploratory analysis revealed higher motor network engagement in FM during both early and late anticipation phases (p < 0.01).
Sandström et al., 2023	cross-sectional	65 / 33	FM: 48 ± 8 / HC: 48 ± 8 (all female)	ACR 1990 and ACR 2011	Task-based	Pain anticipation conditioning paradigm (red = high pain cue; green = low pain cue; congruent and incongruent trials with pressure stimuli P10–P50–P30)		Anticipation	3.0 T	SPM12 + MATLAB R2019a (GLM and group-level contrasts) + Psychophysiological Interaction (PPI)	GLM-based activation + PPI connectivity (seeded from right dlPFC [MNI 26, 28, 42])	Compared with controls, FM patients showed ↓ left dlPFC activation during incongruent high-pain anticipation and ↓ right dlPFC activation during congruent low-pain anticipation; In healthy controls, ↓ right dlPFC activity during congruent low-pain anticipation was coupled with ↑ connectivity to SMA/MCC and S1, a pattern absent in FM	Compared with controls, FM patients showed ↓ left dlPFC activation during incongruent high-pain anticipation and ↓ right dlPFC activation during congruent low-pain anticipation. In healthy controls, decreased right dlPFC activity during congruent low-pain anticipation was coupled with ↑ connectivity to SMA/MCC and S1, a pattern absent in FM. FM also exhibited nondifferential dlPFC activity across…	Higher pain catastrophizing scores correlated with ↓ activation in medial prefrontal cortex and rostral ACC during incongruent low-pain anticipation in FM. Behavioral data showed persistent overestimation of expected pain following high-pain cues, indicating disrupted extinction of pain associations.
Mosch et al., 2023	cross-sectional	22 / 21	FM: 50.5 ± 9.9 / HC: 46.6 ± 13.1 (all female)	ACR 2016	Task-based	Thermal pain stimulation task — self-controlled vs. computer-controlled heat		Thermal pain	3.0 T	SPM12 + MATLAB R2020b + CONN toolbox (seed-based FC) + CAT12 (VBM analysis)	GLM + seed-based connectivity (ROIs: VLPFC, DLPFC, dACC, PAG)	Compared with controls, FM showed ↓ activation in right VLPFC, right DLPFC, and bilateral dACC during self-controlled pain, and lacked orbitofrontal cortex (OFC) activation during computer-controlled pain; Instead, FM exhibited hyperactivation of limbic regions (amygdala, hypothalamus, parahippocampal gyrus); Functional connectivity was ↓ between prefrontal seeds (VLPFC, DLPFC, dACC) and pain/som…	Compared with controls, FM showed reduced activation in right VLPFC, right DLPFC, and bilateral dACC during self-controlled pain, and lacked orbitofrontal cortex (OFC) activation during computer-controlled pain. Instead, FM exhibited hyperactivation of limbic regions (amygdala, hypothalamus, parahippocampal gyrus). Functional connectivity was decreased between prefrontal seeds (VLPFC, DLPFC, dACC…	Reduced DLPFC and dACC gray matter volumes were observed in FM and linked to altered functional connectivity, supporting impaired top-down pain modulation.
Löfgren et al., 2023	Baseline cross-sectional	18 / 19	FM: 50 (44–57) / HC: 55 (40–58) (all female; median [range])	ACR 1990	Task-based	Individually calibrated pressure pain (P50, ~VAS 50/100) over left thumbnail; pre/post 15-week supervised resistance exercise		Intervention	3.0 T	SPM12 + MATLAB R2019a; GLM first-level; second-level paired t-test; PPI analysis using left dlPFC [–22 32 36] and left caudate [–10 22 –2] as seeds	GLM activation + PPI functional connectivity	At baseline, FM patients showed ↑ BOLD activation in bilateral insula, anterior cingulate cortex, and caudate, and ↓ activation in prefrontal regions (dlPFC, OFC) during painful vs	At baseline, FM patients showed increased BOLD activation in bilateral insula, anterior cingulate cortex, and caudate, and reduced activation in prefrontal regions (dlPFC, OFC) during painful vs. non-painful pressure. Connectivity (PPI) analysis revealed weaker coupling between left dlPFC and thalamus/insula in FM compared with controls (p < 0.05 FWE).	Within the FM group, higher pain catastrophizing scores (PCS) and greater clinical pain intensity (VAS, FIQ) were correlated with reduced dlPFC–thalamus connectivity (r ≈ –0.45 to –0.50, p < 0.05), indicating diminished top-down modulation proportional to pain severity.
Balducci et al., 2024	cross-sectional	30 / 31	FM: 41.9 ± 6.3 / HC: 41.2 ± 6.1 (all female)	ACR 2016	Task-based	Emotional processing and regulation task (EPRT) — Attend, Reappraise, and Suppress conditions across positive and negative valences.		Cognitive	3.0 T	SPM12 (GLM, gPPI analysis) + MRIQC (quality control); cluster-level FDR correction p < 0.05	GLM activation + gPPI seed-based connectivity (bilateral hippocampus, amygdala, anterior insula, and pACC seeds)	FM patients exhibited ↑ activation in the left superior lateral occipital cortex during emotional processing, regardless of valence; Functional connectivity (gPPI) revealed a valence × group interaction: FM showed stronger pACC connectivity with precentral/postcentral cortex and operculum for positive valence, but ↓ connectivity during negative valence	FM patients exhibited increased activation in the left superior lateral occipital cortex during emotional processing, regardless of valence. Functional connectivity (gPPI) revealed a valence × group interaction: FM showed stronger pACC connectivity with precentral/postcentral cortex and operculum for positive valence, but reduced connectivity during negative valence.	In FM, occipital activation correlated positively with depression (r = 0.58, p = 0.001) and anxiety (r = 0.66, p < 0.001). Additionally, alexithymia (Difficulty Identifying Feelings subscale) correlated with right anterior insula connectivity to the superior frontal gyrus / SMA / dorsal ACC (r = 0.61, p = 0.01), an effect attenuated after controlling for depression (r = 0.49, p = 0.23)
Fanton et al., 2022	cross-sectional	83 / 43	FM: 47.3 ± 7.8 / HC: 48.1 ± 7.6 (all female)	ACR 1990 e 2011	Task-based	Instructed pressure-pain conditioning paradigm with visual cues (red = high pain, green = low pain); mechanical pressure levels (P10, P30, P50) applied to the thenar eminence.		Anticipation	3.0 T	SPM12 + MATLAB; preprocessing steps included realignment, coregistration, MNI normalization, and 6 mm FWHM smoothing.	GLM (first- and second-level contrasts); ROI and whole-brain analyses focused on rACC and thalamus.	FM patients showed ↓ descending pain modulation and less expectation-induced pain suppression, driven by lower activation of the rostral anterior cingulate cortex (rACC) and TSPO genotype-related differences	FM patients showed reduced descending pain modulation and less expectation-induced pain suppression, driven by lower activation of the rostral anterior cingulate cortex (rACC) and TSPO genotype-related differences.	Reduced rACC activation and weaker descending modulation correlated with greater pain sensitivity and higher FIQ and HADS scores, particularly among TSPO high-affinity binders (HAB genotype).
Renz et al., 2025	cross-sectional	24 / 34	FM: 52.1 ± 8.8 / HC: 42.7 ± 11.9 (all female)	ACR 2016	Task-based	Real-time fMRI neurofeedback; participants instructed to down-regulate amygdala activity during emotional imagery; alternating regulation and rest blocks.		Intervention	3.0 T	PM12 + FSL; preprocessing included realignment, slice-timing correction, normalization (MNI), and 6 mm FWHM smoothing; real-time feedback implemented with Turbo-BrainVoyager.	ROI-to-ROI and GLM-based task activation; focus on bilateral amygdala and prefrontal connectivity.	FM and MDD participants showed ↓ amygdala down-regulation and ↓ coupling with the ventromedial prefrontal cortex (vmPFC) compared to HC	FM and MDD participants showed reduced amygdala down-regulation and decreased coupling with the ventromedial prefrontal cortex (vmPFC) compared to HC. FM-specific effects included right-amygdala hyperactivity during regulation, linked to altered affective control.	Poorer amygdala regulation correlated with greater pain extent, higher depression and anxiety scores, and reduced emotional well-being in daily life. In FM, stronger right-amygdala activation predicted higher pain intensity and lower quality of life scores.
Park et al., 2024	Cross-sectional	24 / 24	FM: 37.9 ± 13.9 / HC: 41.8 ± 12.4 (all female)	ACR 2016	Task-based			Reward	3.0 T		ICA	↑ left motor network engagement (correlation with gain anticipation) (FM > HC) ; motor engagement positively related to anxiety and negatively related to reward responsiveness
Walitt et al., 2016	Cross-sectional	16 / 13	FM: 44.9 ± 10.2 / HC: 44.2 ± 11.2(all female)	ACR 1990	Task-based			Cognitive	3.0 T	Seed-based	GLM	No group differences; HC: ↑ performance–aINS/putamen/DLPFC coupling; FM: decoupling; subjective dyscognition → ↓ activation (HC: aINS/putamen; FM: S1/SMG/INS).	Increased amygdala–mPFC and amygdala–ACC connectivity were associated with higher pain and depression, while reduced amygdala–thalamus coupling was linked to longer pain duration.	Amygdala–mPFC and amygdala–ACC connectivity correlated positively with pain intensity (VAS) and depression scores (BDI), whereas decreased amygdala–thalamus connectivity correlated with longer pain duration, suggesting that affective hyperconnectivity and sensory disconnection jointly contribute to chronic pain persistence in FM.
